# Supplementary material for: Vitamin D metabolites and the gut microbiome in older men
Source: Nat Commun. 2020 Nov 26;11:5997. doi: 10.1038/s41467-020-19793-8 (PMC7693238; doi:10.1038/s41467-020-19793-8)
Supplement: Supplementary file 4 — Source Data [file 41467_2020_19793_MOESM4_ESM.zip]

Archive with 19 entries (16 files):
- export/
- export/data_figure2a.txt
- __MACOSX/
- __MACOSX/export/
- __MACOSX/export/._data_figure2a.txt
- export/data_fig4a.txt
- __MACOSX/export/._data_fig4a.txt
- export/data_figure1.txt
- __MACOSX/export/._data_figure1.txt
- export/data_figure2b.txt
- __MACOSX/export/._data_figure2b.txt
- export/.DS_Store
- __MACOSX/export/._.DS_Store
- export/data_fig6.txt
- __MACOSX/export/._data_fig6.txt
- export/data_figure3.xlsx
- __MACOSX/export/._data_figure3.xlsx
- export/data_fig4b_fig5.txt
- __MACOSX/export/._data_fig4b_fig5.txt
