# Supplementary material for: Vitamin D metabolites and the gut microbiome in older men
Source: Nat Commun. 2020 Nov 26;11:5997. doi: 10.1038/s41467-020-19793-8 (PMC7693238; doi:10.1038/s41467-020-19793-8)
Supplement: Supplementary file 4 — Source Data [file 41467_2020_19793_MOESM4_ESM.zip › export/data_figure2a.txt]

Covariates	R2.adj	Df	AIC	F	Pr(>F)	Effect size
1,25-(OH)2D	0.050012004	1	2047.745383	29.58616962	0.002	0.050012004
Site	0.073065902	5	2039.33926	3.696030505	0.004	0.023053899
Race	0.093616624	4	2031.075416	4.043893364	0.002	0.020550721
Oral Antibiotic Use	0.105272964	1	2025.012454	7.943826905	0.01	0.011656341
Antidepressant Use	0.116260269	1	2019.267224	7.614216815	0.006	0.010987305
25(OH)D	0.121876352	1	2016.773676	4.396036192	0.05	0.005616082
