# Supplementary material for: Vitamin D metabolites and the gut microbiome in older men
Source: Nat Commun. 2020 Nov 26;11:5997. doi: 10.1038/s41467-020-19793-8 (PMC7693238; doi:10.1038/s41467-020-19793-8)
Supplement: Supplementary file 4 — Source Data [file 41467_2020_19793_MOESM4_ESM.zip › export/data_fig4a.txt]

sampleName	M1ANTIB	alpha_pd
BI0023	0: No	30.0213975704372
BI0056	1: Yes	18.4149770942302
BI0131	0: No	25.7569523062621
BI0153	0: No	20.1679140717642
BI0215	0: No	20.7143308550912
BI0353	1: Yes	14.1701502776294
BI0371	0: No	23.1332339684136
BI0372	0: No	22.7029443792163
BI0380	0: No	22.2224629393563
BI0389	0: No	16.7384476343421
BI0395	0: No	12.9272629948501
BI0397	0: No	18.4407420255352
BI0404	0: No	36.6015006835173
BI0409	0: No	35.4961747639845
BI0410	0: No	10.4930136631022
BI0411	0: No	19.2863961970474
BI0415	1: Yes	20.690788472914
BI0425	0: No	15.5961603692834
BI0426	0: No	13.2201989125401
BI0427	0: No	17.7877391194031
BI0428	0: No	28.8229439317983
BI0430	0: No	29.1779588498261
BI0441	0: No	12.1789938493101
BI0444	0: No	27.1959739663846
BI0445	0: No	12.5093979164162
BI0448	0: No	14.1771199299002
BI0450	1: Yes	27.0147373249292
BI0452	0: No	28.8904328468221
BI0464	0: No	13.1530730897464
BI0466	0: No	21.4715095686113
BI0467	0: No	24.1767664961362
BI0478	0: No	26.572617022486
BI0508	0: No	8.7037863197503
BI0519	0: No	13.2235832989571
BI0532	0: No	26.684565877658
BI0539	0: No	16.34252510322
BI0552	0: No	17.4265763920412
BI0580	0: No	20.0850610532803
BI0594	0: No	18.8160989812481
BI0613	0: No	20.3430330717353
BI0682	0: No	25.8057493903523
BI0686	0: No	13.0487425355272
BI0700	0: No	29.3962300371954
BI0704	0: No	24.9031968488095
BI0711	0: No	28.7134305705354
BI0717	0: No	28.2742491211803
BI0730	0: No	19.5728955600942
BI0739	0: No	32.5968899196034
BI0749	0: No	19.2382103453981
BI0751	0: No	36.7785366776742
BI0757	0: No	27.0000244979072
BI0764	0: No	16.5477868929263
BI0786	0: No	23.3833436832633
BI0789	0: No	31.0004369608663
BI0798	0: No	14.7257954303661
BI0801	0: No	23.1081394485711
BI0802	0: No	19.6779400702361
BI0804	0: No	29.9716171321032
BI0816	0: No	27.1489368296242
BI0821	0: No	33.6683117869413
BI0828	1: Yes	19.5201968776914
BI0840	0: No	22.1014692865082
BI0855	0: No	14.77444904322
BI0887	0: No	18.7195707685882
BI0889	0: No	18.0454264836463
BI0898	0: No	13.0152397439043
BI0904	0: No	29.4399114566502
BI0910	0: No	17.6641421766874
BI0924	0: No	17.1448971010583
BI0929	0: No	19.3093757139223
BI0931	0: No	22.7508607850383
BI0939	0: No	17.5183144668136
BI0940	0: No	40.1938473722083
BI0948	0: No	34.5925450734012
BI0778	0: No	26.7662509136534
MN1501	0: No	11.5088402593701
MN1521	0: No	27.5022370769672
MN1524	0: No	21.5618768606533
MN1550	0: No	25.7305900522166
MN1573	1: Yes	25.9374486101374
MN1590	0: No	20.9872863467952
MN1607	1: Yes	19.0376534592702
MN1617	0: No	29.6016567410022
MN1618	0: No	13.699266626477
MN1619	0: No	36.0725059516093
MN1627	0: No	19.4997439380892
MN1646	0: No	22.6696139311125
MN1690	0: No	14.4840565328501
MN1696	0: No	14.2849134383602
MN1760	0: No	30.4196604561882
MN1789	0: No	28.7715368573452
MN1807	0: No	29.9664893821864
MN1809	0: No	12.7790241356092
MN1817	0: No	17.8805587711932
MN1818	0: No	33.0496664891892
MN1821	0: No	32.2455179546582
MN1831	0: No	36.9736410103113
MN1835	0: No	17.7043871293642
MN1836	0: No	39.2103531630391
MN1837	0: No	27.7321499273134
MN1861	0: No	29.7278571720002
MN1868	0: No	34.7587908264635
MN1877	0: No	20.5851212281753
MN1887	0: No	25.8834611427101
MN1894	0: No	34.8894400210482
MN1897	0: No	17.4457321058024
MN1900	0: No	9.6485903259031
MN1959	0: No	30.9814451544822
MN1960	0: No	29.5738891063912
MN2020	0: No	19.9794532553261
MN2030	0: No	24.8439325743462
MN2078	0: No	26.7138002485361
MN2099	1: Yes	12.8772423541577
MN2101	0: No	22.2050768084434
MN2131	0: No	18.2074681435502
MN2137	0: No	22.7017964050756
MN2141	0: No	26.0527237479313
MN2144	0: No	20.7987545306334
MN2150	0: No	16.3501498002313
MN2151	0: No	36.4540508258003
MN2152	0: No	17.7890013897813
MN2165	0: No	18.9139489620764
MN2181	0: No	16.8542461970643
MN2194	0: No	39.1542717722962
MN2195	0: No	21.0700438386903
MN2203	0: No	23.996296349571
MN2213	0: No	19.8093231842253
MN2224	0: No	25.3473113952972
MN2232	0: No	26.8306614120381
MN2241	0: No	32.8006343037174
MN2249	0: No	31.1968540651131
MN2250	0: No	22.3532893322481
MN2253	0: No	26.8508301031873
MN2301	0: No	21.7140355860361
MN2304	0: No	21.8968700963673
MN2311	0: No	14.3191111632922
MN2314	0: No	15.4762718274162
MN2319	0: No	22.4017379449772
MN2326	0: No	16.2348084037651
MN2328	0: No	35.7346537254561
MN2329	0: No	27.7039818753171
MN2344	0: No	25.5147691593111
MN2352	0: No	26.5062121796873
MN2358	0: No	28.3782092992652
MN2362	0: No	31.5899213085292
MN2373	0: No	15.3577382945134
MN2378	0: No	23.7613056788322
MN2392	0: No	33.9696389757974
MN2398	0: No	17.6305979792143
MN2405	0: No	19.9474278969011
MN2409	0: No	21.4975750531486
MN2410	0: No	26.1115437869884
MN2413	0: No	20.6411214294015
MN2421	0: No	15.5598210354943
MN2432	0: No	21.4855605203992
MN2439	0: No	15.9688638256702
MN2452	0: No	28.8125104436612
MN2468	0: No	28.4124197078483
MN2475	0: No	26.057918844687
MN2489	0: No	27.2534132060834
MN2498	1: Yes	15.178674602991
PA3024	0: No	16.8418376023483
PA3079	0: No	33.2045335879623
PA3081	0: No	24.2060931458355
PA3084	0: No	24.3116844159302
PA3107	0: No	31.0551384516602
PA3131	0: No	24.8597690089194
PA3199	0: No	24.1389862465883
PA3291	0: No	11.2780200290401
PA3339	1: Yes	19.4049611721451
PA3394	0: No	27.7822221947013
PA3406	0: No	13.9457835058894
PA3444	0: No	13.0843377022381
PA3446	0: No	26.080381546798
PA3450	0: No	9.99602709213
PA3457	0: No	13.2382047559864
PA3462	0: No	25.4066721161663
PA3467	0: No	11.3050782260771
PA3468	0: No	34.7415917259092
PA3472	0: No	25.3467227456022
PA3479	0: No	31.2288732909281
PA3489	0: No	28.9265140462963
PA3492	0: No	26.8066183712264
PA3495	0: No	23.3303838182374
PA3542	0: No	22.5307839426642
PA3548	0: No	34.9484193448906
PA3551	0: No	16.7260960841543
PA3553	0: No	28.0390592344752
PA3594	0: No	20.85241609446
PA3606	0: No	22.1438518520494
PA3640	0: No	17.421238088516
PA3645	0: No	22.5017877520681
PA3650	0: No	30.9640529918895
PA3651	0: No	23.9666325454141
PA3673	0: No	21.0265414257716
PA3702	0: No	23.4147021221211
PA3707	0: No	26.8781459013992
PA3743	0: No	14.68799953435
PA3754	0: No	33.0672533397511
PA3768	0: No	15.3178418344633
PA3771	0: No	20.6424714210482
PA3783	0: No	16.95768659347
PA3814	0: No	33.2289548308394
PA3824	0: No	20.4328817280673
PA3828	0: No	24.0138705214103
PA3839	0: No	27.4999764723751
PA3842	1: Yes	19.325956780244
PA3844	0: No	14.881692908648
PA3853	0: No	29.1600422624474
PA3854	0: No	22.9968695435384
PA3863	0: No	13.570761305476
PA3880	0: No	17.3186841349934
PA3885	0: No	15.6251519604002
PA3890	0: No	14.0305161514281
PA3893	0: No	19.8865720924562
PA3898	0: No	19.3596548273704
PA3902	0: No	18.5187667170491
PA3907	1: Yes	31.3183587348021
PA3909	1: Yes	8.7171334321011
PA3911	0: No	25.6794002177832
PA3940	0: No	20.061692943922
PA3949	0: No	24.4135455086242
PA3950	0: No	14.8850714359742
PA3953	0: No	24.8209910344104
PA3960	1: Yes	12.1816093128772
PA3975	0: No	14.4382862314342
PA3977	0: No	16.5440416784332
PA3980	0: No	19.8976299209744
PA3993	0: No	29.1913167811843
PI4519	0: No	10.5770549559162
PI4533	0: No	21.4263152522771
PI4544	0: No	24.6379079699052
PI4564	0: No	17.6753722833931
PI4572	0: No	22.6645523588892
PI4606	0: No	32.0662810755352
PI4621	0: No	26.9676124273971
PI4625	0: No	13.9943263153523
PI4641	0: No	18.9650916488333
PI4644	0: No	17.9043624605872
PI4672	0: No	27.5742682916171
PI4696	0: No	18.801131751051
PI4711	0: No	25.8424642495506
PI4717	0: No	17.3837240370483
PI4718	0: No	29.8358271865246
PI4741	0: No	19.8672805661492
PI4748	0: No	13.12492641865
PI4756	0: No	32.3542021777062
PI4766	0: No	21.8886346625024
PI4784	0: No	14.4080720985703
PI4798	0: No	17.6465868958044
PI4801	0: No	13.4584233816102
PI4804	0: No	27.7841702784243
PI4818	0: No	21.7814251473182
PI4820	0: No	22.1843673777204
PI4831	0: No	20.3772587024223
PI4847	0: No	18.2945694315873
PI4848	0: No	28.603776228391
PI4850	0: No	20.0156820406481
PI4856	0: No	21.081412278575
PI4871	0: No	27.2423849501294
PI4899	0: No	13.1942614648761
PI4907	0: No	21.1607547022642
PI4917	1: Yes	24.8401912991211
PI4923	0: No	18.9679281952942
PI4930	0: No	22.6539784807481
PI4944	0: No	35.1310748820634
PI4946	0: No	21.5776213808973
PI4951	0: No	14.6396584253503
PI4966	0: No	31.6595598852611
PI4984	0: No	26.1494011706201
PI4995	0: No	19.8873143663623
PI4998	1: Yes	8.8944635685902
PI5011	0: No	16.99325466431
PI5016	0: No	21.1377635818334
PI5022	0: No	20.7428469537173
PI5034	0: No	23.6478149098903
PI5037	0: No	34.1271240698998
PI5048	0: No	32.4864507773773
PI5072	0: No	28.6405388926421
PI5073	0: No	19.2029416836863
PI5092	0: No	23.4794968754563
PI5093	0: No	13.5318450362261
PI5097	0: No	11.9941654907081
PI5100	0: No	16.4670939008052
PI5102	0: No	18.462036958986
PI5103	0: No	21.6503089297102
PI5109	1: Yes	11.5635104683004
PI5111	0: No	20.3989194626984
PI5148	0: No	25.0085108075822
PI5160	0: No	32.7155274137912
PI5164	0: No	22.5764049096864
PI5173	0: No	18.9155538739661
PI5180	0: No	25.5602213046604
PI5187	0: No	18.1464142322242
PI5197	0: No	28.6582702373602
PI5206	0: No	10.6702993828561
PI5216	0: No	21.9386358785061
PI5219	0: No	15.8198978340261
PI5239	0: No	16.193354562081
PI5245	0: No	11.1577917994601
PI5263	0: No	20.1173630771223
PI5264	0: No	20.250181862306
PI5279	0: No	26.544296257541
PI5288	0: No	19.2344510184852
PI5293	0: No	21.9583310363193
PI5308	0: No	15.5957081410301
PI5340	0: No	15.2314644749363
PI5343	0: No	14.6996697584342
PI5352	0: No	18.5440573202203
PI5359	0: No	27.2367455543433
PI5374	0: No	20.7928729913593
PI5392	0: No	13.3056246316331
PI5406	0: No	15.2106639505361
PI5411	0: No	19.2758976905862
PI5415	0: No	13.2425718912364
PI5440	0: No	34.2305264886003
PI5451	0: No	13.452412195576
PI5452	1: Yes	15.1814289534163
PI5457	1: Yes	21.1344985331839
PI5472	0: No	27.2133186854814
PI5491	0: No	17.9471936370342
PO6836	0: No	14.4993564445905
PO6846	0: No	31.7441908598042
PO6848	0: No	33.5063673086621
PO6894	0: No	17.3425076856361
PO6916	0: No	26.4840902380651
PO6920	0: No	29.3363948733082
PO6926	0: No	24.1659593701184
PO6943	0: No	26.2029931482515
PO6944	0: No	18.5556511085896
PO6950	0: No	22.7419116377961
PO6953	0: No	25.3709170510101
PO6961	0: No	33.8931382060983
PO6966	0: No	24.332311835099
PO6973	0: No	28.2815869961312
PO6975	0: No	20.3957974735743
PO6987	0: No	24.7540004089282
PO6988	0: No	29.5896173115563
PO6989	0: No	31.3388709133141
PO6994	0: No	21.1415574251573
PO6996	0: No	20.1801525636701
PO6998	0: No	22.54471286878
PO7002	0: No	18.939581128121
PO7010	0: No	13.5695671344261
PO7016	0: No	19.1286936356881
PO7020	0: No	24.0372473294501
PO7023	0: No	22.0157460128963
PO7026	0: No	18.3156280935344
PO7027	0: No	22.0309701850384
PO7029	0: No	29.8497155054321
PO7033	0: No	19.5580090555311
PO7035	0: No	29.5579007161583
PO7036	0: No	17.1192532764573
PO7052	0: No	32.0381840341764
PO7057	0: No	24.4660122972693
PO7072	0: No	17.9647498365952
PO7080	0: No	20.7854193916111
PO7082	0: No	24.0136198292172
PO7090	0: No	19.4544212020952
PO7112	0: No	20.0275357478233
PO7129	0: No	32.9270156449183
PO7130	0: No	19.4497451194231
PO7132	1: Yes	28.872418174209
PO7136	0: No	17.9956648747403
PO7138	0: No	24.9247694305836
PO7140	0: No	26.3537536532312
PO7141	0: No	17.4686166522682
PO7146	0: No	14.3198333059392
PO7147	0: No	21.0959861805294
PO7150	0: No	20.1041021736202
PO7151	0: No	21.9483667821733
PO7152	0: No	15.3568606136472
PO7156	0: No	25.8588890671574
PO7157	0: No	29.5295566371063
PO7174	0: No	20.2575668358543
PO7175	0: No	27.7009902758173
PO7178	0: No	15.8056484762573
PO7179	0: No	29.4170557731273
PO7182	0: No	25.427869669095
PO7188	0: No	33.4475832050573
PO7189	0: No	33.7459544115408
PO7190	0: No	17.5775308306905
PO7193	0: No	22.442936953485
PO7199	0: No	25.3708582258272
PO7200	0: No	24.6953717115984
PO7209	0: No	18.1914227012361
PO7213	0: No	37.7731917478663
PO7216	0: No	35.2446236591852
PO7226	0: No	32.0864075707783
PO7227	0: No	14.432286120827
PO7230	0: No	25.3668159815211
PO7250	0: No	21.7146376389541
PO7261	0: No	15.4129813045851
PO7287	0: No	29.5913057553463
PO7307	0: No	14.8564515573032
PO7310	0: No	29.4743883436761
PO7313	0: No	35.8692893714544
PO7318	0: No	33.0849819024654
PO7327	0: No	30.3107685072396
PO7335	0: No	36.8514133118823
PO7343	0: No	45.0165201649754
PO7345	0: No	31.1719753416702
PO7351	0: No	23.3173398249823
PO7355	0: No	22.8208968875433
PO7360	0: No	27.842382346591
PO7372	0: No	12.2120377784512
PO7373	0: No	26.3832491919672
PO7375	0: No	31.1026514484721
PO7382	0: No	9.8962721184363
PO7386	1: Yes	24.3896008294302
PO7389	0: No	16.1425954129632
PO7404	0: No	23.9174534968751
PO7406	0: No	12.3666136144352
PO7410	0: No	26.6438312949052
PO7412	0: No	26.7436846184511
PO7413	0: No	20.3937806535191
PO7416	0: No	26.7047705133163
PO7420	0: No	15.5923305451082
PO7427	0: No	27.1219379122923
PO7432	0: No	13.4803898863914
PO7442	0: No	16.3852113027184
PO7448	0: No	19.4009167141651
PO7456	0: No	18.616323576156
PO7463	0: No	29.5963178531892
PO7465	0: No	29.2442139429431
PO7473	0: No	26.5206151720313
PO7476	0: No	17.24065314566
PO7482	0: No	25.9354021416451
PO7486	0: No	28.4788934890264
PO7488	0: No	19.8476906376301
PO7490	0: No	20.7158326658103
PO7493	0: No	31.7316773599184
PO7494	0: No	19.3427987187405
PO7499	0: No	23.664148093894
PO7500	0: No	16.3728093343733
PO7501	0: No	23.2759794114953
PO7503	0: No	26.3062343532203
PO7509	0: No	33.8148020484182
PO7510	0: No	20.3471105154763
PO7514	0: No	29.4492629306224
PO7518	0: No	30.966038692281
SD8047	0: No	27.7107014514691
SD8066	1: Yes	27.5160234252183
SD8072	0: No	26.1959801605183
SD8074	0: No	17.6282135298314
SD8077	0: No	21.8853436629314
SD8083	0: No	20.0386125673583
SD8088	1: Yes	11.8751115626003
SD8096	0: No	27.1617063089593
SD8100	0: No	13.9951575660831
SD8104	1: Yes	25.570050355397
SD8112	0: No	12.5791011052402
SD8118	0: No	24.4118425537954
SD8139	0: No	28.0765698572402
SD8145	0: No	34.6576785506565
SD8146	0: No	21.4542761463273
SD8152	0: No	20.4659043096812
SD8155	0: No	18.0307252931094
SD8166	0: No	17.2590931821401
SD8171	0: No	13.0812588668052
SD8175	0: No	16.9421895321273
SD8181	0: No	16.9471082077911
SD8197	0: No	36.2353752502484
SD8206	0: No	27.3545157439093
SD8209	0: No	19.1067448597504
SD8216	1: Yes	16.0163722594763
SD8220	0: No	32.5489204613471
SD8229	0: No	12.3121653347983
SD8250	0: No	8.2388968594163
SD8256	1: Yes	23.298178780292
SD8268	0: No	29.5414496987113
SD8276	0: No	29.2873517206401
SD8284	0: No	18.9609985075282
SD8285	0: No	18.6912457343372
SD8291	0: No	32.4490462725151
SD8293	0: No	12.3002089383402
SD8297	0: No	16.2813835740211
SD8322	0: No	23.1084840038062
SD8331	0: No	35.8414172715394
SD8337	1: Yes	21.1229860477831
SD8352	0: No	17.4631606211233
SD8354	0: No	28.1021455937701
SD8361	0: No	31.0812874195762
SD8368	0: No	31.7300785366823
SD8372	0: No	29.5735533913883
SD8388	0: No	19.4359864876031
SD8398	0: No	13.6477835304244
SD8423	0: No	16.2123667479901
SD8427	1: Yes	21.9450311462381
SD8458	0: No	30.0746440541782
SD8462	0: No	15.9029423890402
SD8476	0: No	31.2781526556771
SD8486	0: No	19.6412919233042
SD8495	0: No	18.4408053849162
SD8496	0: No	16.0560605265103
SD8505	0: No	11.8253718952741
SD8519	0: No	19.8334600087872
SD8530	1: Yes	15.2395192704161
SD8537	0: No	19.405096770832
SD8564	0: No	16.400174688884
SD8567	0: No	15.5424961565473
SD8586	0: No	17.0748531130874
SD8603	0: No	16.6936450195171
SD8609	1: Yes	14.8577931311493
SD8610	1: Yes	15.4138255636973
SD8612	0: No	27.1340764127722
SD8622	0: No	18.1353690402861
SD8628	0: No	25.7684029988183
SD8629	0: No	19.6086276017163
SD8630	0: No	28.0942551724883
SD8631	0: No	30.2214369062472
SD8637	1: Yes	21.3998439355942
SD8650	1: Yes	18.0317052255932
SD8658	0: No	10.9247607505843
SD8664	0: No	13.11665597897
SD8671	0: No	23.9251158122504
SD8675	0: No	14.10987402471
SD8691	0: No	32.6287814614752
SD8697	0: No	18.5185774252332
SD8706	0: No	33.1976695160503
SD8710	0: No	27.9579282837035
SD8714	0: No	25.0819054318011
SD8722	1: Yes	13.0674978795131
SD8746	0: No	29.9648443116383
SD8749	0: No	30.6741684479182
SD8755	0: No	25.4466087777961
SD8757	1: Yes	22.2267052872793
SD8764	0: No	23.8092440812183
SD8768	1: Yes	21.4623452694373
SD8769	0: No	17.2828154613074
SD8779	0: No	17.4108054259901
SD8780	0: No	16.3555334612435
SD8781	0: No	29.7577296776241
SD8792	0: No	12.3900789508832
SD8794	0: No	32.5584354871972
SD8795	0: No	16.6955471727322
SD8796	0: No	15.1070190681682
SD8810	0: No	26.4680571623641
SD8819	0: No	19.2605468426961
SD8821	0: No	29.0865998516691
SD8834	0: No	18.7464981723814
SD8837	0: No	27.3612054847044
SD8841	0: No	33.4477683735754
SD8844	0: No	30.4104889669675
SD8857	1: Yes	10.4404715534902
SD8863	0: No	29.4104806003022
SD8873	0: No	27.900474098307
SD8875	0: No	22.7151144282366
SD8876	0: No	28.6311268625981
SD8894	0: No	20.71115030722
SD8904	0: No	11.4770349519734
SD8905	0: No	32.6686008245372
SD8909	0: No	34.1193547147634
SD8918	1: Yes	18.1444663482161
SD8927	0: No	21.7338446895771
SD8934	0: No	24.9618015261651
SD8954	0: No	16.1773271563462
SD8964	0: No	17.8572810877262
SD8966	0: No	12.6587965961001
SD8972	0: No	24.2143402370247
SD8973	0: No	32.1385866866093
SD8985	0: No	24.5102736866472
SD8996	0: No	20.2911624795213
SD8999	0: No	32.1508921583362
SD9003	0: No	24.4167724307921
SD9009	0: No	24.5572755179964
