# Supplementary material for: Vitamin D metabolites and the gut microbiome in older men
Source: Nat Commun. 2020 Nov 26;11:5997. doi: 10.1038/s41467-020-19793-8 (PMC7693238; doi:10.1038/s41467-020-19793-8)
Supplement: Supplementary file 4 — Source Data [file 41467_2020_19793_MOESM4_ESM.zip › export/data_figure1.txt]

sampleName	Site	1,25(OH)2D	25(OH)D
BI0023	Birmingham	0.0393	25.8
BI0056	Birmingham	0.0619	39.2
BI0131	Birmingham	0.0521	23.1
BI0153	Birmingham	0.0431	27.3
BI0215	Birmingham	0.0502	33
BI0353	Birmingham	0.0455	19.5
BI0371	Birmingham	0.06	22.3
BI0372	Birmingham	0.0536	37.2
BI0380	Birmingham	0.0502	45.7
BI0389	Birmingham	0.0497	26.7
BI0395	Birmingham	0.0464	22.9
BI0397	Birmingham	0.0403	23.1
BI0404	Birmingham	0.0517	20.1
BI0409	Birmingham	0.0484	36.2
BI0410	Birmingham	0.0586	42.6
BI0411	Birmingham	0.0598	10.2
BI0415	Birmingham	0.0535	29.4
BI0425	Birmingham	0.0384	33.9
BI0426	Birmingham	0.0447	48.3
BI0427	Birmingham	0.043	34.4
BI0428	Birmingham	0.0625	22.6
BI0430	Birmingham	0.0909	41.1
BI0441	Birmingham	0.0365	17.4
BI0444	Birmingham	0.0829	46.7
BI0445	Birmingham	0.0171	37.7
BI0448	Birmingham	0.0532	28.7
BI0450	Birmingham	0.0752	14.2
BI0452	Birmingham	0.0683	49.1
BI0464	Birmingham	0.0681	41.2
BI0466	Birmingham	0.0438	31.4
BI0467	Birmingham	0.0472	17.7
BI0478	Birmingham	0.0541	24.6
BI0508	Birmingham	0.0836	38.8
BI0519	Birmingham	0.0272	29.6
BI0532	Birmingham	0.0657	NA
BI0539	Birmingham	0.0219	21.4
BI0552	Birmingham	0.0583	21.1
BI0580	Birmingham	0.0591	42.7
BI0594	Birmingham	0.0443	NA
BI0613	Birmingham	0.0648	NA
BI0682	Birmingham	0.0567	37.9
BI0686	Birmingham	0.042	69.9
BI0700	Birmingham	0.042	13.4
BI0704	Birmingham	0.0551	NA
BI0711	Birmingham	0.0413	NA
BI0717	Birmingham	0.1057	44.7
BI0730	Birmingham	0.0564	NA
BI0739	Birmingham	0.0835	NA
BI0749	Birmingham	0.0364	NA
BI0751	Birmingham	0.0918	NA
BI0757	Birmingham	0.0517	27.3
BI0764	Birmingham	0.0457	NA
BI0786	Birmingham	0.0729	NA
BI0789	Birmingham	0.057	28.2
BI0798	Birmingham	0.0533	30.3
BI0801	Birmingham	0.0378	31
BI0802	Birmingham	0.046	46
BI0804	Birmingham	0.0689	22.2
BI0816	Birmingham	0.0502	29.1
BI0821	Birmingham	0.0999	56.1
BI0828	Birmingham	0.0573	27.1
BI0840	Birmingham	0.0485	24.2
BI0855	Birmingham	0.0414	104
BI0887	Birmingham	0.0313	24.9
BI0889	Birmingham	0.0825	43.9
BI0898	Birmingham	0.0861	51.5
BI0904	Birmingham	0.0666	23.9
BI0910	Birmingham	0.099	24.5
BI0924	Birmingham	0.0576	41.3
BI0929	Birmingham	0.0406	21.9
BI0931	Birmingham	0.0805	25.1
BI0939	Birmingham	0.0542	50
BI0940	Birmingham	0.0603	29.9
BI0948	Birmingham	0.0448	21.9
BI0778	Birmingham	0.0718	32.1
MN1501	Minneapolis	0.0398	34.5
MN1521	Minneapolis	0.0576	24
MN1524	Minneapolis	0.0514	45.2
MN1550	Minneapolis	0.0523	20.2
MN1573	Minneapolis	0.0541	13.9
MN1590	Minneapolis	0.029	35.4
MN1607	Minneapolis	0.0711	40.7
MN1617	Minneapolis	0.051	28.8
MN1618	Minneapolis	0.0471	32.5
MN1619	Minneapolis	0.0713	30
MN1627	Minneapolis	0.0498	25.7
MN1646	Minneapolis	0.0603	21.8
MN1690	Minneapolis	0.0887	47.5
MN1696	Minneapolis	0.0392	14.2
MN1760	Minneapolis	0.0305	25.6
MN1789	Minneapolis	0.0566	34.2
MN1807	Minneapolis	0.1115	37.3
MN1809	Minneapolis	0.0463	39.7
MN1810	Minneapolis	NA	NA
MN1817	Minneapolis	0.0555	29
MN1818	Minneapolis	0.0789	38
MN1821	Minneapolis	0.0662	26.7
MN1825	Minneapolis	NA	NA
MN1831	Minneapolis	0.0327	17
MN1835	Minneapolis	0.0568	44.5
MN1836	Minneapolis	0.0703	42.4
MN1837	Minneapolis	0.0762	37.1
MN1861	Minneapolis	0.0616	27.6
MN1868	Minneapolis	0.0602	41.3
MN1877	Minneapolis	0.0429	27.1
MN1887	Minneapolis	0.062	21.5
MN1894	Minneapolis	0.0741	20.6
MN1897	Minneapolis	0.0252	26.7
MN1900	Minneapolis	0.0534	26.5
MN1959	Minneapolis	0.0616	33.8
MN1960	Minneapolis	0.0916	31.1
MN2006	Minneapolis	NA	NA
MN2020	Minneapolis	0.026	38.1
MN2029	Minneapolis	NA	NA
MN2030	Minneapolis	0.0902	24.7
MN2037	Minneapolis	NA	NA
MN2078	Minneapolis	0.0492	30.2
MN2099	Minneapolis	0.0453	38.3
MN2101	Minneapolis	0.0505	30.4
MN2131	Minneapolis	0.0373	24.2
MN2137	Minneapolis	0.057	30.8
MN2141	Minneapolis	0.0502	30.3
MN2144	Minneapolis	0.0561	29.3
MN2150	Minneapolis	0.0651	57.3
MN2151	Minneapolis	0.06	42.7
MN2152	Minneapolis	0.0572	29
MN2165	Minneapolis	0.0612	35.7
MN2181	Minneapolis	0.0757	34
MN2194	Minneapolis	0.0866	28.8
MN2195	Minneapolis	0.0624	32.1
MN2203	Minneapolis	0.0531	37.1
MN2213	Minneapolis	0.0753	34.6
MN2224	Minneapolis	0.0495	27.8
MN2232	Minneapolis	0.0439	28.9
MN2241	Minneapolis	0.0367	13.1
MN2249	Minneapolis	0.0914	76.1
MN2250	Minneapolis	0.0671	33.3
MN2253	Minneapolis	0.0661	29.7
MN2301	Minneapolis	0.0384	28.1
MN2304	Minneapolis	0.0438	19.3
MN2311	Minneapolis	0.0423	27.9
MN2314	Minneapolis	0.0625	40.7
MN2319	Minneapolis	0.0656	20.3
MN2326	Minneapolis	0.0441	32
MN2328	Minneapolis	0.0656	32.7
MN2329	Minneapolis	0.0624	35.3
MN2344	Minneapolis	0.0797	35.3
MN2352	Minneapolis	0.1154	36.1
MN2358	Minneapolis	0.0687	47.5
MN2362	Minneapolis	0.0389	58.4
MN2373	Minneapolis	0.0373	32.7
MN2378	Minneapolis	0.115	65.4
MN2392	Minneapolis	0.0431	18
MN2398	Minneapolis	0.0561	38.4
MN2405	Minneapolis	0.0539	47.5
MN2409	Minneapolis	0.0204	33
MN2410	Minneapolis	0.0963	25.4
MN2413	Minneapolis	0.0414	28.2
MN2421	Minneapolis	0.0526	38.9
MN2432	Minneapolis	0.0908	58.9
MN2439	Minneapolis	0.0621	49.9
MN2452	Minneapolis	0.0542	24.9
MN2468	Minneapolis	0.0715	41.6
MN2475	Minneapolis	0.042	17.2
MN2489	Minneapolis	0.0606	38.9
MN2498	Minneapolis	0.0574	43.1
PA3024	Palo Alto	0.1009	29.6
PA3070	Palo Alto	NA	NA
PA3079	Palo Alto	0.0536	34.2
PA3081	Palo Alto	0.0379	41.9
PA3084	Palo Alto	0.0597	32.7
PA3107	Palo Alto	0.0624	42.8
PA3131	Palo Alto	0.072	37.2
PA3199	Palo Alto	0.0618	29
PA3291	Palo Alto	0.0487	34.1
PA3339	Palo Alto	0.0638	44.5
PA3394	Palo Alto	0.0555	54.3
PA3406	Palo Alto	0.052	39.3
PA3444	Palo Alto	0.0404	34.3
PA3446	Palo Alto	0.0801	53.5
PA3450	Palo Alto	0.062	49.5
PA3457	Palo Alto	0.0825	41.9
PA3462	Palo Alto	0.0479	16.9
PA3467	Palo Alto	0.0684	33.8
PA3468	Palo Alto	0.0442	33
PA3472	Palo Alto	0.0515	35.9
PA3479	Palo Alto	0.0692	17.6
PA3486	Palo Alto	NA	NA
PA3489	Palo Alto	0.0584	38.4
PA3492	Palo Alto	0.0639	42.7
PA3495	Palo Alto	0.0407	40.7
PA3535	Palo Alto	NA	NA
PA3542	Palo Alto	0.0799	44
PA3548	Palo Alto	0.053	31.8
PA3551	Palo Alto	0.0546	25.8
PA3553	Palo Alto	0.0462	25.9
PA3594	Palo Alto	0.0395	17
PA3606	Palo Alto	0.0422	54.6
PA3640	Palo Alto	0.0338	42.9
PA3645	Palo Alto	0.041	32.6
PA3650	Palo Alto	0.1421	58
PA3651	Palo Alto	0.0515	28.8
PA3673	Palo Alto	0.0637	29.8
PA3687	Palo Alto	NA	NA
PA3702	Palo Alto	0.0513	36.9
PA3707	Palo Alto	0.0735	50.7
PA3712	Palo Alto	NA	NA
PA3720	Palo Alto	NA	NA
PA3743	Palo Alto	0.0306	30.9
PA3747	Palo Alto	NA	NA
PA3748	Palo Alto	NA	NA
PA3750	Palo Alto	NA	NA
PA3754	Palo Alto	0.0702	52
PA3768	Palo Alto	0.0621	38.4
PA3771	Palo Alto	0.0317	30.4
PA3779	Palo Alto	NA	NA
PA3783	Palo Alto	0.0439	12.3
PA3798	Palo Alto	NA	NA
PA3814	Palo Alto	0.0478	33.7
PA3824	Palo Alto	0.0447	25.5
PA3828	Palo Alto	0.0584	33
PA3829	Palo Alto	NA	NA
PA3839	Palo Alto	0.0658	53.4
PA3842	Palo Alto	0.0801	33.3
PA3844	Palo Alto	0.0384	27.5
PA3846	Palo Alto	NA	NA
PA3853	Palo Alto	0.0307	36.1
PA3854	Palo Alto	0.0597	37.8
PA3858	Palo Alto	NA	NA
PA3863	Palo Alto	0.0544	29.8
PA3864	Palo Alto	NA	NA
PA3880	Palo Alto	0.0511	42.3
PA3885	Palo Alto	0.0583	24
PA3890	Palo Alto	0.0448	31.9
PA3893	Palo Alto	0.0601	42.6
PA3898	Palo Alto	0.0373	31.7
PA3902	Palo Alto	0.0464	44
PA3904	Palo Alto	NA	NA
PA3907	Palo Alto	0.0406	27.5
PA3909	Palo Alto	0.0376	34.9
PA3911	Palo Alto	0.0567	27.2
PA3940	Palo Alto	0.0448	43.2
PA3949	Palo Alto	0.0596	22.9
PA3950	Palo Alto	0.0596	53.8
PA3952	Palo Alto	NA	NA
PA3953	Palo Alto	0.0639	35.5
PA3960	Palo Alto	0.0477	47.9
PA3963	Palo Alto	NA	NA
PA3975	Palo Alto	0.0341	19.9
PA3977	Palo Alto	0.0402	18.5
PA3980	Palo Alto	0.0637	28.6
PA3993	Palo Alto	0.062	27.4
PI4519	Pittsburgh	0.0347	23.7
PI4533	Pittsburgh	0.1281	65.1
PI4544	Pittsburgh	0.0434	47.7
PI4564	Pittsburgh	0.0501	32.6
PI4572	Pittsburgh	0.0874	34
PI4606	Pittsburgh	0.0592	29.7
PI4621	Pittsburgh	0.0861	41.9
PI4625	Pittsburgh	0.0606	35.9
PI4641	Pittsburgh	0.0893	39.3
PI4644	Pittsburgh	0.0368	26.6
PI4672	Pittsburgh	0.073	43.5
PI4696	Pittsburgh	0.0485	40.7
PI4711	Pittsburgh	0.0415	20.3
PI4717	Pittsburgh	0.0404	34.1
PI4718	Pittsburgh	0.0716	45.8
PI4741	Pittsburgh	0.0598	42.3
PI4748	Pittsburgh	0.0486	39.1
PI4756	Pittsburgh	0.0704	29.7
PI4766	Pittsburgh	0.0592	8.8
PI4784	Pittsburgh	0.0452	12.9
PI4798	Pittsburgh	0.0341	17.7
PI4801	Pittsburgh	0.0448	27.2
PI4804	Pittsburgh	0.0413	23.5
PI4818	Pittsburgh	0.0896	86.1
PI4820	Pittsburgh	0.0777	34.7
PI4831	Pittsburgh	0.0618	46.8
PI4847	Pittsburgh	0.0467	27.5
PI4848	Pittsburgh	0.0482	24.1
PI4850	Pittsburgh	0.0574	37.9
PI4856	Pittsburgh	0.0488	21.1
PI4871	Pittsburgh	0.0637	37.8
PI4899	Pittsburgh	0.0349	26.9
PI4907	Pittsburgh	0.052	35.7
PI4917	Pittsburgh	0.0847	42
PI4923	Pittsburgh	0.0628	26.9
PI4930	Pittsburgh	0.057	22.1
PI4944	Pittsburgh	0.0662	24.3
PI4946	Pittsburgh	0.027	28.5
PI4951	Pittsburgh	0.048	8.5
PI4966	Pittsburgh	0.038	37.6
PI4984	Pittsburgh	0.0394	33.1
PI4995	Pittsburgh	0.0662	34.6
PI4998	Pittsburgh	0.0282	25.7
PI5011	Pittsburgh	0.0733	30.9
PI5016	Pittsburgh	0.0518	32.3
PI5022	Pittsburgh	0.0644	32.4
PI5034	Pittsburgh	0.0641	91.4
PI5037	Pittsburgh	0.0843	40.3
PI5048	Pittsburgh	0.0761	37.4
PI5072	Pittsburgh	0.0305	36.2
PI5073	Pittsburgh	0.012	10.7
PI5092	Pittsburgh	0.0587	47.4
PI5093	Pittsburgh	0.0436	49.5
PI5097	Pittsburgh	0.0107	15.4
PI5100	Pittsburgh	0.0465	37.2
PI5102	Pittsburgh	0.1374	62.4
PI5103	Pittsburgh	0.0454	32.5
PI5109	Pittsburgh	0.0409	23.3
PI5111	Pittsburgh	0.0555	28.6
PI5148	Pittsburgh	0.0657	56.4
PI5160	Pittsburgh	0.047	26.1
PI5164	Pittsburgh	0.0511	27.7
PI5173	Pittsburgh	0.0453	28.7
PI5180	Pittsburgh	0.0785	28
PI5187	Pittsburgh	0.0563	33
PI5197	Pittsburgh	0.0633	45.3
PI5206	Pittsburgh	0.0488	24.2
PI5216	Pittsburgh	0.065	40.4
PI5219	Pittsburgh	0.0618	24.4
PI5239	Pittsburgh	0.0232	30.5
PI5245	Pittsburgh	0.032	51.4
PI5263	Pittsburgh	0.0322	23.1
PI5264	Pittsburgh	0.0315	33.2
PI5279	Pittsburgh	0.0505	31.2
PI5288	Pittsburgh	0.1097	69.2
PI5293	Pittsburgh	0.0653	32
PI5308	Pittsburgh	0.0297	34.2
PI5340	Pittsburgh	0.072	43.2
PI5343	Pittsburgh	0.0727	36.3
PI5352	Pittsburgh	0.0437	30.1
PI5359	Pittsburgh	0.0466	36.2
PI5374	Pittsburgh	0.0553	34.5
PI5392	Pittsburgh	0.0763	24.5
PI5406	Pittsburgh	0.0296	15.9
PI5411	Pittsburgh	0.0422	21.2
PI5415	Pittsburgh	0.0955	35.6
PI5440	Pittsburgh	0.0474	20.6
PI5451	Pittsburgh	0.0548	49
PI5452	Pittsburgh	0.0363	28.8
PI5457	Pittsburgh	0.0178	8.5
PI5472	Pittsburgh	0.0634	42.2
PI5491	Pittsburgh	0.0238	29.3
PO6836	Portland	0.0449	28
PO6846	Portland	0.0282	29.1
PO6848	Portland	0.0503	27.7
PO6894	Portland	0.0336	29.6
PO6916	Portland	0.0749	42.6
PO6920	Portland	0.0533	27.1
PO6926	Portland	0.0543	36.3
PO6943	Portland	0.0433	36.9
PO6944	Portland	0.0667	34.2
PO6950	Portland	0.0479	23.8
PO6953	Portland	0.0443	30.1
PO6961	Portland	0.0628	30.1
PO6966	Portland	0.0436	18.9
PO6973	Portland	0.0585	40.8
PO6975	Portland	0.0338	14.6
PO6987	Portland	0.0431	36.5
PO6988	Portland	0.0756	20.5
PO6989	Portland	0.0632	28.2
PO6994	Portland	0.0565	31.1
PO6996	Portland	0.043	38.9
PO6998	Portland	0.05	41.4
PO7002	Portland	0.0528	43.1
PO7010	Portland	0.0672	29.7
PO7016	Portland	0.0652	72
PO7020	Portland	0.0708	34.2
PO7023	Portland	0.0497	22
PO7026	Portland	0.0749	18.7
PO7027	Portland	0.0591	33
PO7029	Portland	0.0642	35.2
PO7033	Portland	0.042	30.4
PO7035	Portland	0.0603	32
PO7036	Portland	0.0613	32
PO7052	Portland	0.0799	45.1
PO7057	Portland	0.0318	34.5
PO7072	Portland	0.057	27.4
PO7080	Portland	0.0526	30
PO7082	Portland	0.0715	54.2
PO7090	Portland	0.0737	34
PO7112	Portland	0.0977	54.6
PO7129	Portland	0.0562	26.2
PO7130	Portland	0.0856	29
PO7132	Portland	0.0505	21
PO7136	Portland	0.0614	36.9
PO7138	Portland	0.0616	27.5
PO7140	Portland	0.0458	25.2
PO7141	Portland	0.0479	24.2
PO7146	Portland	0.0738	51.2
PO7147	Portland	0.0672	33.6
PO7150	Portland	0.0603	45.4
PO7151	Portland	0.0365	7.8
PO7152	Portland	0.0602	42.5
PO7156	Portland	0.0311	31.4
PO7157	Portland	0.0355	32.3
PO7174	Portland	0.0486	45.2
PO7175	Portland	0.07	29.5
PO7178	Portland	0.0576	39.3
PO7179	Portland	0.0434	33.4
PO7182	Portland	0.117	47.4
PO7188	Portland	0.0636	42.5
PO7189	Portland	0.0437	17.6
PO7190	Portland	0.0391	23.6
PO7193	Portland	0.0375	18.4
PO7199	Portland	0.0407	30.6
PO7200	Portland	0.081	47.3
PO7202	Portland	NA	NA
PO7209	Portland	0.0399	33.5
PO7213	Portland	0.0743	37.4
PO7216	Portland	0.0835	46.7
PO7226	Portland	0.0356	16
PO7227	Portland	0.0932	51.3
PO7230	Portland	0.0337	28.4
PO7250	Portland	0.0617	30.1
PO7261	Portland	0.0722	42
PO7287	Portland	0.0407	29.9
PO7307	Portland	0.057	32.6
PO7310	Portland	0.0376	47.7
PO7313	Portland	0.0713	27.6
PO7318	Portland	0.0586	48.7
PO7327	Portland	0.0655	39.7
PO7335	Portland	0.0997	33.2
PO7343	Portland	0.0747	34.5
PO7345	Portland	0.0635	43.9
PO7351	Portland	0.0848	39.4
PO7355	Portland	0.0592	45.5
PO7360	Portland	0.0539	34.1
PO7372	Portland	0.0469	26.2
PO7373	Portland	0.0387	25.1
PO7375	Portland	0.056	33.7
PO7382	Portland	0.0334	29.3
PO7386	Portland	0.0618	55.6
PO7389	Portland	0.0605	36.9
PO7404	Portland	0.0546	42.6
PO7406	Portland	0.0725	59.1
PO7410	Portland	0.065	30.1
PO7412	Portland	0.0503	37
PO7413	Portland	0.0278	26.6
PO7416	Portland	0.0396	24.9
PO7420	Portland	0.0573	59.8
PO7427	Portland	0.0582	40.9
PO7432	Portland	0.0533	30.3
PO7442	Portland	0.0456	34.6
PO7448	Portland	0.0409	23.4
PO7456	Portland	0.0534	29.3
PO7463	Portland	0.0511	41.5
PO7465	Portland	0.1089	40
PO7473	Portland	0.0687	33.4
PO7476	Portland	0.0672	40.2
PO7482	Portland	0.0473	15.9
PO7486	Portland	0.0902	37.2
PO7488	Portland	0.0363	43.7
PO7490	Portland	0.0628	46.2
PO7493	Portland	0.0727	69.5
PO7494	Portland	0.0806	55.6
PO7499	Portland	0.057	12.5
PO7500	Portland	0.0496	42.4
PO7501	Portland	0.0669	49.9
PO7503	Portland	0.1233	49.5
PO7509	Portland	0.0612	38
PO7510	Portland	0.0746	35.4
PO7514	Portland	0.0441	34.4
PO7518	Portland	0.0458	35
SD8047	San Diego	0.0525	17.2
SD8066	San Diego	0.042	38.2
SD8072	San Diego	0.0531	56.1
SD8074	San Diego	0.0408	39.7
SD8077	San Diego	0.0562	38.9
SD8083	San Diego	0.0542	53.3
SD8088	San Diego	0.0518	40.9
SD8096	San Diego	0.0737	47.1
SD8100	San Diego	0.0413	27.5
SD8104	San Diego	0.0702	41
SD8112	San Diego	0.0279	29
SD8118	San Diego	0.0827	37.4
SD8139	San Diego	0.0841	54
SD8145	San Diego	0.105	68.5
SD8146	San Diego	0.0853	78.3
SD8148	San Diego	NA	NA
SD8152	San Diego	0.0466	28.2
SD8155	San Diego	0.0732	43.4
SD8166	San Diego	0.0637	57
SD8171	San Diego	0.0637	34.3
SD8175	San Diego	0.0621	63.5
SD8181	San Diego	0.0355	34.1
SD8188	San Diego	NA	NA
SD8197	San Diego	0.0555	58.9
SD8206	San Diego	0.0483	35.3
SD8209	San Diego	0.0435	27.2
SD8216	San Diego	0.0495	44.4
SD8220	San Diego	0.156	77.9
SD8229	San Diego	0.054	60.2
SD8250	San Diego	0.0378	17
SD8256	San Diego	0.0328	14.3
SD8268	San Diego	0.0987	42.2
SD8276	San Diego	0.0432	27.4
SD8284	San Diego	0.0522	32.5
SD8285	San Diego	0.0941	63
SD8291	San Diego	0.0938	55.5
SD8293	San Diego	0.0436	41.8
SD8297	San Diego	0.0797	28.6
SD8322	San Diego	0.0454	52.1
SD8331	San Diego	0.0436	30.4
SD8337	San Diego	0.047	34.2
SD8352	San Diego	0.076	38.7
SD8354	San Diego	0.0708	28.8
SD8358	San Diego	NA	NA
SD8361	San Diego	0.0913	45.9
SD8368	San Diego	0.0785	73.4
SD8372	San Diego	0.0579	31.6
SD8388	San Diego	0.0554	39.1
SD8398	San Diego	0.0749	41.7
SD8423	San Diego	0.0524	26.1
SD8427	San Diego	0.0402	34.7
SD8458	San Diego	0.0555	32.9
SD8462	San Diego	0.0536	32.2
SD8476	San Diego	0.0596	43.9
SD8482	San Diego	NA	NA
SD8486	San Diego	0.0193	25.8
SD8495	San Diego	0.0525	53.8
SD8496	San Diego	0.0638	34.3
SD8505	San Diego	0.076	35.8
SD8519	San Diego	0.0718	30.9
SD8530	San Diego	0.0493	39.3
SD8537	San Diego	0.0673	47.4
SD8564	San Diego	0.0505	23.1
SD8567	San Diego	0.0622	29.7
SD8586	San Diego	0.0399	25.4
SD8603	San Diego	0.0531	32.8
SD8609	San Diego	0.0462	37.2
SD8610	San Diego	0.0401	26.4
SD8612	San Diego	0.0307	30.2
SD8622	San Diego	0.0414	31.3
SD8628	San Diego	0.0404	32.9
SD8629	San Diego	0.063	43
SD8630	San Diego	0.0557	31.9
SD8631	San Diego	0.0652	24.4
SD8637	San Diego	0.0526	26.5
SD8650	San Diego	0.0479	29.1
SD8658	San Diego	0.0379	16.4
SD8664	San Diego	0.0273	28.1
SD8671	San Diego	0.0356	57
SD8675	San Diego	0.0502	26.7
SD8691	San Diego	0.0731	44.7
SD8697	San Diego	0.0494	28.9
SD8706	San Diego	0.0957	41.9
SD8710	San Diego	0.057	33.3
SD8714	San Diego	0.0617	30.9
SD8722	San Diego	0.0835	38.7
SD8746	San Diego	0.0651	45.7
SD8749	San Diego	0.0281	40
SD8755	San Diego	0.0636	48.9
SD8757	San Diego	0.0436	40.7
SD8764	San Diego	0.1165	27.9
SD8768	San Diego	0.0697	50.9
SD8769	San Diego	0.054	37.3
SD8779	San Diego	0.0599	30.1
SD8780	San Diego	0.0343	54
SD8781	San Diego	0.0665	44.3
SD8786	San Diego	NA	NA
SD8791	San Diego	NA	NA
SD8792	San Diego	0.0506	26.6
SD8794	San Diego	0.0643	43.9
SD8795	San Diego	0.0615	37.7
SD8796	San Diego	0.0674	37.1
SD8801	San Diego	NA	NA
SD8810	San Diego	0.0598	23.6
SD8819	San Diego	0.0555	34.1
SD8821	San Diego	0.0549	41.6
SD8834	San Diego	0.0837	40.2
SD8837	San Diego	0.1133	74.6
SD8841	San Diego	0.0381	36.7
SD8844	San Diego	0.0581	26.9
SD8857	San Diego	0.0556	47.5
SD8863	San Diego	0.0436	44.5
SD8873	San Diego	0.0941	27.1
SD8875	San Diego	0.0528	38.6
SD8876	San Diego	0.1433	47.7
SD8894	San Diego	0.0586	24.4
SD8904	San Diego	0.0664	28.4
SD8905	San Diego	0.053	24.9
SD8909	San Diego	0.0505	27
SD8918	San Diego	0.0454	23.6
SD8927	San Diego	0.0351	38.4
SD8934	San Diego	0.0386	25.8
SD8942	San Diego	NA	NA
SD8954	San Diego	0.095	51.5
SD8964	San Diego	0.0499	59.7
SD8966	San Diego	0.0903	40.1
SD8972	San Diego	0.0482	29.3
SD8973	San Diego	0.0874	24.7
SD8985	San Diego	0.0798	49
SD8996	San Diego	0.0418	20.8
SD8999	San Diego	0.0551	36.2
SD9003	San Diego	0.0813	32
SD9009	San Diego	0.0642	38.4
