# Supplementary material for: Vitamin D metabolites and the gut microbiome in older men
Source: Nat Commun. 2020 Nov 26;11:5997. doi: 10.1038/s41467-020-19793-8 (PMC7693238; doi:10.1038/s41467-020-19793-8)
Supplement: Supplementary file 4 — Source Data [file 41467_2020_19793_MOESM4_ESM.zip › export/data_figure2b.txt]

Covariates	R2.adj	Df	AIC	F	Pr(>F)	Effect size
1,25-(OH)2D	0.022759817	1	-1628.73667	13.64641056	0.002	0.022759817
Race	0.042551338	4	-1635.896752	3.800934657	0.002	0.019791521
Site	0.054834193	5	-1638.000137	2.398310385	0.002	0.012282855
Antidepressent Use	0.062316517	1	-1641.345399	5.253118047	0.004	0.007482324
25(OH)D	0.068352722	1	-1643.882161	4.446863826	0.004	0.006036205
Total Starch Intake	0.073873779	1	-1646.141011	4.165531022	0.006	0.005521057
Statin Use	0.079080933	1	-1648.235672	3.996779496	0.006	0.005207154
Oral Antibiotic Use	0.083431878	1	-1649.841256	3.511161169	0.008	0.004350946
Physical Activity Score	0.08724611	1	-1651.141076	3.206415245	0.018	0.003814231
Age	0.091409571	1	-1652.661409	3.414888259	0.01	0.004163462
PPI	0.095121968	1	-1653.923889	3.157993465	0.02	0.003712397
