# Supplementary material for: Vitamin D metabolites and the gut microbiome in older men
Source: Nat Commun. 2020 Nov 26;11:5997. doi: 10.1038/s41467-020-19793-8 (PMC7693238; doi:10.1038/s41467-020-19793-8)
Supplement: Supplementary file 4 — Source Data [file 41467_2020_19793_MOESM4_ESM.zip › export/data_fig6.txt]

sampleName	VDstatus	ratio_activation	ratio_catabolism
BI0023	adequacy	0.00152325581395349	0.0686046511627907
BI0056	adequacy	0.00157908163265306	0.0997448979591837
BI0131	adequacy	0.00225541125541126	0.0645021645021645
BI0153	adequacy	0.00157875457875458	0.0783882783882784
BI0215	adequacy	0.00152121212121212	0.10969696969697
BI0353	deficiency	0.00233333333333333	0.0917948717948718
BI0371	adequacy	0.00269058295964126	0.0816143497757848
BI0372	adequacy	0.00144086021505376	0.0905913978494624
BI0380	adequacy	0.00109846827133479	0.0557986870897155
BI0389	adequacy	0.00186142322097378	0.0722846441947566
BI0395	adequacy	0.00202620087336245	0.0912663755458515
BI0397	adequacy	0.00174458874458874	0.102597402597403
BI0404	adequacy	0.00257213930348259	0.0925373134328358
BI0409	adequacy	0.00133701657458564	0.0853591160220994
BI0410	adequacy	0.00137558685446009	0.104929577464789
BI0411	deficiency	0.00586274509803922	0.0980392156862745
BI0415	adequacy	0.00181972789115646	0.0857142857142857
BI0425	adequacy	0.00113274336283186	0.0389380530973451
BI0426	adequacy	0.000925465838509317	0.1175983436853
BI0427	adequacy	0.00125	0.0906976744186047
BI0428	adequacy	0.00276548672566372	0.122566371681416
BI0430	adequacy	0.00221167883211679	0.0781021897810219
BI0441	deficiency	0.00209770114942529	0.101149425287356
BI0444	adequacy	0.00177516059957173	0.130406852248394
BI0445	adequacy	0.000453580901856764	0.0928381962864721
BI0448	adequacy	0.00185365853658537	0.0519163763066202
BI0450	deficiency	0.00529577464788732	0.0676056338028169
BI0452	adequacy	0.00139103869653768	0.095315682281059
BI0464	adequacy	0.00165291262135922	0.0725728155339806
BI0466	adequacy	0.00139490445859873	0.106369426751592
BI0467	deficiency	0.00266666666666667	0.0836158192090395
BI0478	adequacy	0.00219918699186992	0.0894308943089431
BI0508	adequacy	0.00215463917525773	0.0981958762886598
BI0519	adequacy	0.000918918918918919	0.0594594594594595
BI0539	adequacy	0.00102336448598131	0.0691588785046729
BI0552	adequacy	0.00276303317535545	0.0625592417061611
BI0580	adequacy	0.00138407494145199	0.152927400468384
BI0682	adequacy	0.00149604221635884	0.122955145118734
BI0686	adequacy	0.000600858369098712	0.051931330472103
BI0700	deficiency	0.00313432835820896	0.1
BI0717	adequacy	0.00236465324384787	0.147427293064877
BI0757	adequacy	0.00189377289377289	0.0996336996336996
BI0789	adequacy	0.00202127659574468	0.0783687943262411
BI0798	adequacy	0.00175907590759076	0.142244224422442
BI0801	adequacy	0.00121935483870968	0.052258064516129
BI0802	adequacy	0.001	0.108913043478261
BI0804	adequacy	0.0031036036036036	0.0846846846846847
BI0816	adequacy	0.00172508591065292	0.0663230240549828
BI0821	adequacy	0.0017807486631016	0.171657754010695
BI0828	adequacy	0.00211439114391144	0.0985239852398524
BI0840	adequacy	0.00200413223140496	0.0698347107438017
BI0855	adequacy	0.000398076923076923	0.0976923076923077
BI0887	adequacy	0.0012570281124498	0.0751004016064257
BI0889	adequacy	0.00187927107061503	0.0879271070615034
BI0898	adequacy	0.00167184466019417	0.144077669902913
BI0904	adequacy	0.00278661087866109	0.094979079497908
BI0910	adequacy	0.00404081632653061	0.108571428571429
BI0924	adequacy	0.00139467312348668	0.10726392251816
BI0929	adequacy	0.00185388127853881	0.0949771689497717
BI0931	adequacy	0.00320717131474104	0.0884462151394422
BI0939	adequacy	0.001084	0.1072
BI0940	adequacy	0.00201672240802676	0.130769230769231
BI0948	adequacy	0.00204566210045662	0.0712328767123288
BI0778	adequacy	0.00223676012461059	0.0984423676012461
MN1501	adequacy	0.0011536231884058	0.0805797101449275
MN1521	adequacy	0.0024	0.0875
MN1524	adequacy	0.00113716814159292	0.0933628318584071
MN1550	adequacy	0.00258910891089109	0.122277227722772
MN1573	deficiency	0.00389208633093525	0.0705035971223022
MN1590	adequacy	0.000819209039548023	0.0672316384180791
MN1607	adequacy	0.00174692874692875	0.117690417690418
MN1617	adequacy	0.00177083333333333	0.112152777777778
MN1618	adequacy	0.00144923076923077	0.100615384615385
MN1619	adequacy	0.00237666666666667	0.136666666666667
MN1627	adequacy	0.00193774319066148	0.0692607003891051
MN1646	adequacy	0.00276605504587156	0.147706422018349
MN1690	adequacy	0.00186736842105263	0.124842105263158
MN1696	deficiency	0.00276056338028169	0.0676056338028169
MN1760	adequacy	0.00119140625	0.153125
MN1789	adequacy	0.00165497076023392	0.139473684210526
MN1807	adequacy	0.00298927613941019	0.183109919571046
MN1809	adequacy	0.00116624685138539	0.0639798488664987
MN1817	adequacy	0.00191379310344828	0.131724137931034
MN1818	adequacy	0.00207631578947368	0.0815789473684211
MN1821	adequacy	0.00247940074906367	0.122846441947566
MN1831	deficiency	0.00192352941176471	0.0811764705882353
MN1835	adequacy	0.00127640449438202	0.0644943820224719
MN1836	adequacy	0.00165801886792453	0.064622641509434
MN1837	adequacy	0.00205390835579515	0.0881401617250674
MN1861	adequacy	0.00223188405797101	0.0713768115942029
MN1868	adequacy	0.00145762711864407	0.0828087167070218
MN1877	adequacy	0.0015830258302583	0.0701107011070111
MN1887	adequacy	0.00288372093023256	0.0855813953488372
MN1894	adequacy	0.00359708737864078	0.0718446601941748
MN1897	adequacy	0.000943820224719101	0.155805243445693
MN1900	adequacy	0.00201509433962264	0.0550943396226415
MN1959	adequacy	0.00182248520710059	0.0420118343195266
MN1960	adequacy	0.00294533762057878	0.131832797427653
MN2020	adequacy	0.00068241469816273	0.0805774278215223
MN2030	adequacy	0.00365182186234818	0.178947368421053
MN2078	adequacy	0.00162913907284768	0.0758278145695364
MN2099	adequacy	0.00118276762402089	0.122715404699739
MN2101	adequacy	0.00166118421052632	0.0786184210526316
MN2131	adequacy	0.00154132231404959	0.102892561983471
MN2137	adequacy	0.00185064935064935	0.0922077922077922
MN2141	adequacy	0.00165676567656766	0.0455445544554455
MN2144	adequacy	0.00191467576791809	0.111945392491468
MN2150	adequacy	0.00113612565445026	0.0801047120418848
MN2151	adequacy	0.00140515222482436	0.107728337236534
MN2152	adequacy	0.00197241379310345	0.119310344827586
MN2165	adequacy	0.00171428571428571	0.0557422969187675
MN2181	adequacy	0.00222647058823529	0.0952941176470588
MN2194	adequacy	0.00300694444444444	0.155555555555556
MN2195	adequacy	0.00194392523364486	0.091588785046729
MN2203	adequacy	0.00143126684636119	0.1
MN2213	adequacy	0.00217630057803468	0.120520231213873
MN2224	adequacy	0.00178057553956835	0.0665467625899281
MN2232	adequacy	0.00151903114186851	0.0664359861591696
MN2241	deficiency	0.00280152671755725	0.049618320610687
MN2249	adequacy	0.00120105124835742	0.137056504599212
MN2250	adequacy	0.00201501501501502	0.178378378378378
MN2253	adequacy	0.00222558922558923	0.143097643097643
MN2301	adequacy	0.00136654804270463	0.100711743772242
MN2304	deficiency	0.00226943005181347	0.0870466321243523
MN2311	adequacy	0.00151612903225806	0.0842293906810036
MN2314	adequacy	0.00153562653562654	0.147420147420147
MN2319	adequacy	0.00323152709359606	0.0261083743842365
MN2326	adequacy	0.001378125	0.089375
MN2328	adequacy	0.00200611620795107	0.0996941896024465
MN2329	adequacy	0.00176770538243626	0.0915014164305949
MN2344	adequacy	0.00225779036827196	0.0691218130311615
MN2352	adequacy	0.00319667590027701	0.142382271468144
MN2358	adequacy	0.00144631578947368	0.0968421052631579
MN2362	adequacy	0.000666095890410959	0.0770547945205479
MN2373	adequacy	0.00114067278287462	0.0804281345565749
MN2378	adequacy	0.00175840978593272	0.12262996941896
MN2392	deficiency	0.00239444444444444	0.0616666666666667
MN2398	adequacy	0.0014609375	0.0549479166666667
MN2405	adequacy	0.00113473684210526	0.102947368421053
MN2409	adequacy	0.000618181818181818	0.0187878787878788
MN2410	adequacy	0.00379133858267717	0.106299212598425
MN2413	adequacy	0.00146808510638298	0.102836879432624
MN2421	adequacy	0.00135218508997429	0.0984575835475578
MN2432	adequacy	0.00154159592529711	0.12597623089983
MN2439	adequacy	0.00124448897795591	0.0531062124248497
MN2452	adequacy	0.00217670682730924	0.107630522088353
MN2468	adequacy	0.00171875	0.116105769230769
MN2475	deficiency	0.00244186046511628	0.134883720930233
MN2489	adequacy	0.00155784061696658	0.103856041131105
MN2498	adequacy	0.00133178654292343	0.0642691415313225
PA3024	adequacy	0.00340878378378378	0.0841216216216216
PA3079	adequacy	0.0015672514619883	0.0769005847953216
PA3081	adequacy	0.000904534606205251	0.112649164677804
PA3084	adequacy	0.0018256880733945	0.13822629969419
PA3107	adequacy	0.00145794392523364	0.0542056074766355
PA3131	adequacy	0.00193548387096774	0.120698924731183
PA3199	adequacy	0.00213103448275862	0.122413793103448
PA3291	adequacy	0.00142815249266862	0.0920821114369502
PA3339	adequacy	0.00143370786516854	0.129213483146067
PA3394	adequacy	0.00102209944751381	0.128545119705341
PA3406	adequacy	0.00132315521628499	0.0590330788804071
PA3444	adequacy	0.00117784256559767	0.0740524781341108
PA3446	adequacy	0.00149719626168224	0.129345794392523
PA3450	adequacy	0.00125252525252525	0.0575757575757576
PA3457	adequacy	0.00196897374701671	0.143436754176611
PA3462	deficiency	0.00283431952662722	0.0840236686390533
PA3467	adequacy	0.00202366863905325	0.0789940828402367
PA3468	adequacy	0.00133939393939394	0.0993939393939394
PA3472	adequacy	0.00143454038997214	0.0944289693593315
PA3479	deficiency	0.00393181818181818	0.0454545454545455
PA3489	adequacy	0.00152083333333333	0.0736979166666667
PA3492	adequacy	0.00149648711943794	0.0765807962529274
PA3495	adequacy	0.001	0.0948402948402948
PA3542	adequacy	0.00181590909090909	0.0809090909090909
PA3548	adequacy	0.00166666666666667	0.111635220125786
PA3551	adequacy	0.00211627906976744	0.0689922480620155
PA3553	adequacy	0.00178378378378378	0.0772200772200772
PA3594	deficiency	0.00232352941176471	0.0835294117647059
PA3606	adequacy	0.000772893772893773	0.116849816849817
PA3640	adequacy	0.000787878787878788	0.0806526806526807
PA3645	adequacy	0.00125766871165644	0.097239263803681
PA3650	adequacy	0.00245	0.158275862068966
PA3651	adequacy	0.00178819444444444	0.0857638888888889
PA3673	adequacy	0.00213758389261745	0.0959731543624161
PA3702	adequacy	0.00139024390243902	0.127913279132791
PA3707	adequacy	0.00144970414201183	0.0940828402366864
PA3743	adequacy	0.000990291262135922	0.0750809061488673
PA3754	adequacy	0.00135	0.102884615384615
PA3768	adequacy	0.0016171875	0.0848958333333333
PA3771	adequacy	0.00104276315789474	0.0957236842105263
PA3783	deficiency	0.00356910569105691	0.0552845528455285
PA3814	adequacy	0.00141839762611276	0.108308605341246
PA3824	adequacy	0.00175294117647059	0.0909803921568627
PA3828	adequacy	0.00176969696969697	0.0890909090909091
PA3839	adequacy	0.00123220973782772	0.0971910112359551
PA3842	adequacy	0.00240540540540541	0.115315315315315
PA3844	adequacy	0.00139636363636364	0.0716363636363636
PA3853	adequacy	0.000850415512465374	0.0473684210526316
PA3854	adequacy	0.00157936507936508	0.115343915343915
PA3863	adequacy	0.0018255033557047	0.144295302013423
PA3880	adequacy	0.0012080378250591	0.0926713947990544
PA3885	adequacy	0.00242916666666667	0.13375
PA3890	adequacy	0.00140438871473354	0.0689655172413793
PA3893	adequacy	0.00141079812206573	0.104225352112676
PA3898	adequacy	0.00117665615141956	0.0987381703470031
PA3902	adequacy	0.00105454545454545	0.0534090909090909
PA3907	adequacy	0.00147636363636364	0.0967272727272727
PA3909	adequacy	0.00107736389684814	0.0891117478510029
PA3911	adequacy	0.00208455882352941	0.136397058823529
PA3940	adequacy	0.00103703703703704	0.0756944444444444
PA3949	adequacy	0.00260262008733624	0.0956331877729258
PA3950	adequacy	0.00110780669144981	0.130483271375465
PA3953	adequacy	0.0018	0.115774647887324
PA3960	adequacy	0.000995824634655533	0.0586638830897704
PA3975	deficiency	0.00171356783919598	0.0693467336683417
PA3977	deficiency	0.00217297297297297	0.104324324324324
PA3980	adequacy	0.00222727272727273	0.120979020979021
PA3993	adequacy	0.00226277372262774	0.154744525547445
PI4519	adequacy	0.00146413502109705	0.0734177215189873
PI4533	adequacy	0.00196774193548387	0.150537634408602
PI4544	adequacy	0.000909853249475891	0.0651991614255765
PI4564	adequacy	0.00153680981595092	0.0711656441717791
PI4572	adequacy	0.00257058823529412	0.0979411764705882
PI4606	adequacy	0.00199326599326599	0.112457912457912
PI4621	adequacy	0.00205489260143198	0.140811455847255
PI4625	adequacy	0.00168802228412256	0.0991643454038997
PI4641	adequacy	0.00227226463104326	0.0804071246819339
PI4644	adequacy	0.00138345864661654	0.0887218045112782
PI4672	adequacy	0.00167816091954023	0.0935632183908046
PI4696	adequacy	0.00119164619164619	0.0823095823095823
PI4711	adequacy	0.00204433497536946	0.058128078817734
PI4717	adequacy	0.00118475073313783	0.081524926686217
PI4718	adequacy	0.00156331877729258	0.1
PI4741	adequacy	0.00141371158392435	0.0990543735224586
PI4748	adequacy	0.00124296675191816	0.100511508951407
PI4756	adequacy	0.00237037037037037	0.141750841750842
PI4766	deficiency	0.00672727272727273	0.0340909090909091
PI4784	deficiency	0.00350387596899225	0.0395348837209302
PI4798	deficiency	0.00192655367231638	0.0508474576271186
PI4801	adequacy	0.00164705882352941	0.0775735294117647
PI4804	adequacy	0.00175744680851064	0.0387234042553192
PI4818	adequacy	0.00104065040650407	0.163414634146341
PI4820	adequacy	0.00223919308357349	0.0538904899135447
PI4831	adequacy	0.00132051282051282	0.0371794871794872
PI4847	adequacy	0.00169818181818182	0.0821818181818182
PI4848	adequacy	0.002	0.0734439834024896
PI4850	adequacy	0.00151451187335092	0.103957783641161
PI4856	adequacy	0.00231279620853081	0.0872037914691943
PI4871	adequacy	0.00168518518518519	0.115343915343915
PI4899	adequacy	0.00129739776951673	0.122304832713755
PI4907	adequacy	0.00145658263305322	0.0932773109243697
PI4917	adequacy	0.00201666666666667	0.138095238095238
PI4923	adequacy	0.00233457249070632	0.0988847583643123
PI4930	adequacy	0.00257918552036199	0.0615384615384615
PI4944	adequacy	0.00272427983539095	0.0765432098765432
PI4946	adequacy	0.000947368421052632	0.0901754385964912
PI4951	deficiency	0.00564705882352941	0.0529411764705882
PI4966	adequacy	0.00101063829787234	0.0531914893617021
PI4984	adequacy	0.00119033232628399	0.136858006042296
PI4995	adequacy	0.00191329479768786	0.0904624277456647
PI4998	adequacy	0.00109727626459144	0.0894941634241245
PI5011	adequacy	0.00237216828478964	0.0974110032362459
PI5016	adequacy	0.00160371517027864	0.118266253869969
PI5022	adequacy	0.00198765432098765	0.0969135802469136
PI5034	adequacy	0.000701312910284464	0.0738512035010941
PI5037	adequacy	0.00209181141439206	0.0903225806451613
PI5048	adequacy	0.00203475935828877	0.0922459893048128
PI5072	adequacy	0.000842541436464088	0.0558011049723757
PI5073	deficiency	0.0011214953271028	0.128971962616822
PI5092	adequacy	0.00123839662447257	0.0786919831223629
PI5093	adequacy	0.000880808080808081	0.0852525252525252
PI5097	deficiency	0.000694805194805195	0.0792207792207792
PI5100	adequacy	0.00125	0.0897849462365591
PI5102	adequacy	0.00220192307692308	0.160576923076923
PI5103	adequacy	0.00139692307692308	0.0809230769230769
PI5109	adequacy	0.00175536480686695	0.0446351931330472
PI5111	adequacy	0.00194055944055944	0.0548951048951049
PI5148	adequacy	0.00116489361702128	0.0875886524822695
PI5160	adequacy	0.0018007662835249	0.0735632183908046
PI5164	adequacy	0.00184476534296029	0.0490974729241877
PI5173	adequacy	0.00157839721254355	0.0662020905923345
PI5180	adequacy	0.00280357142857143	0.0935714285714286
PI5187	adequacy	0.00170606060606061	0.0757575757575758
PI5197	adequacy	0.00139735099337748	0.088962472406181
PI5206	adequacy	0.00201652892561983	0.0524793388429752
PI5216	adequacy	0.00160891089108911	0.0881188118811881
PI5219	adequacy	0.0025327868852459	0.0737704918032787
PI5239	adequacy	0.000760655737704918	0.10983606557377
PI5245	adequacy	0.000622568093385214	0.0408560311284047
PI5263	adequacy	0.00139393939393939	0.0735930735930736
PI5264	adequacy	0.000948795180722892	0.0771084337349398
PI5279	adequacy	0.00161858974358974	0.0689102564102564
PI5288	adequacy	0.00158526011560694	0.134682080924855
PI5293	adequacy	0.002040625	0.0546875
PI5308	adequacy	0.000868421052631579	0.0845029239766082
PI5340	adequacy	0.00166666666666667	0.101851851851852
PI5343	adequacy	0.00200275482093664	0.0944903581267218
PI5352	adequacy	0.00145182724252492	0.0651162790697674
PI5359	adequacy	0.00128729281767956	0.117127071823204
PI5374	adequacy	0.00160289855072464	0.0402898550724638
PI5392	adequacy	0.00311428571428571	0.116326530612245
PI5406	deficiency	0.00186163522012579	0.0610062893081761
PI5411	adequacy	0.00199056603773585	0.0816037735849057
PI5415	adequacy	0.00268258426966292	0.121629213483146
PI5440	adequacy	0.00230097087378641	0.0786407766990291
PI5451	adequacy	0.00111836734693878	0.0751020408163265
PI5452	adequacy	0.00126041666666667	0.0420138888888889
PI5457	deficiency	0.00209411764705882	0.0470588235294118
PI5472	adequacy	0.00150236966824645	0.102132701421801
PI5491	adequacy	0.000812286689419795	0.0511945392491468
PO6836	adequacy	0.00160357142857143	0.0671428571428571
PO6846	adequacy	0.000969072164948454	0.127835051546392
PO6848	adequacy	0.0018158844765343	0.0610108303249097
PO6894	adequacy	0.00113513513513514	0.101013513513514
PO6916	adequacy	0.00175821596244131	0.0753521126760563
PO6920	adequacy	0.00196678966789668	0.110332103321033
PO6926	adequacy	0.00149586776859504	0.125619834710744
PO6943	adequacy	0.00117344173441734	0.0948509485094851
PO6944	adequacy	0.00195029239766082	0.0400584795321637
PO6950	adequacy	0.00201260504201681	0.109663865546218
PO6953	adequacy	0.00147176079734219	0.0853820598006644
PO6961	adequacy	0.00208637873754153	0.119269102990033
PO6966	deficiency	0.00230687830687831	0.091005291005291
PO6973	adequacy	0.00143382352941176	0.127205882352941
PO6975	deficiency	0.00231506849315068	0.104794520547945
PO6987	adequacy	0.00118082191780822	0.0819178082191781
PO6988	adequacy	0.00368780487804878	0.124878048780488
PO6989	adequacy	0.00224113475177305	0.0783687943262411
PO6994	adequacy	0.00181672025723473	0.0742765273311897
PO6996	adequacy	0.00110539845758355	0.0974293059125964
PO6998	adequacy	0.00120772946859903	0.0710144927536232
PO7002	adequacy	0.00122505800464037	0.0779582366589327
PO7010	adequacy	0.00226262626262626	0.0878787878787879
PO7016	adequacy	0.000905555555555556	0.124861111111111
PO7020	adequacy	0.00207017543859649	0.118713450292398
PO7023	adequacy	0.00225909090909091	0.0904545454545455
PO7026	deficiency	0.00400534759358289	0.0705882352941177
PO7027	adequacy	0.00179090909090909	0.106969696969697
PO7029	adequacy	0.00182386363636364	0.0940340909090909
PO7033	adequacy	0.00138157894736842	0.0835526315789474
PO7035	adequacy	0.001884375	0.1409375
PO7036	adequacy	0.001915625	0.1015625
PO7052	adequacy	0.00177161862527716	0.145232815964523
PO7057	adequacy	0.000921739130434783	0.121449275362319
PO7072	adequacy	0.00208029197080292	0.0937956204379562
PO7080	adequacy	0.00175333333333333	0.0966666666666667
PO7082	adequacy	0.00131918819188192	0.135424354243542
PO7090	adequacy	0.00216764705882353	0.0747058823529412
PO7112	adequacy	0.00178937728937729	0.119047619047619
PO7129	adequacy	0.00214503816793893	0.129770992366412
PO7130	adequacy	0.00295172413793103	0.113448275862069
PO7132	adequacy	0.0024047619047619	0.0680952380952381
PO7136	adequacy	0.0016639566395664	0.0997289972899729
PO7138	adequacy	0.00224	0.0898181818181818
PO7140	adequacy	0.00181746031746032	0.130555555555556
PO7141	adequacy	0.00197933884297521	0.110330578512397
PO7146	adequacy	0.00144140625	0.087890625
PO7147	adequacy	0.002	0.0830357142857143
PO7150	adequacy	0.00132819383259912	0.100220264317181
PO7151	deficiency	0.00467948717948718	0.0423076923076923
PO7152	adequacy	0.00141647058823529	0.106588235294118
PO7156	adequacy	0.000990445859872612	0.0990445859872612
PO7157	adequacy	0.00109907120743034	0.0405572755417957
PO7174	adequacy	0.00107522123893805	0.0869469026548673
PO7175	adequacy	0.0023728813559322	0.0932203389830508
PO7178	adequacy	0.00146564885496183	0.066412213740458
PO7179	adequacy	0.00129940119760479	0.103592814371257
PO7182	adequacy	0.00246835443037975	0.133966244725738
PO7188	adequacy	0.00149647058823529	0.0783529411764706
PO7189	deficiency	0.00248295454545455	0.0744318181818182
PO7190	adequacy	0.00165677966101695	0.0720338983050847
PO7193	deficiency	0.00203804347826087	0.0244565217391304
PO7199	adequacy	0.00133006535947712	0.0892156862745098
PO7200	adequacy	0.00171247357293869	0.109936575052854
PO7209	adequacy	0.0011910447761194	0.0692537313432836
PO7213	adequacy	0.00198663101604278	0.113903743315508
PO7216	adequacy	0.00178800856531049	0.136188436830835
PO7226	deficiency	0.002225	0.06375
PO7227	adequacy	0.00181676413255361	0.109746588693957
PO7230	adequacy	0.00118661971830986	0.101760563380282
PO7250	adequacy	0.00204983388704319	0.123920265780731
PO7261	adequacy	0.00171904761904762	0.103095238095238
PO7287	adequacy	0.00136120401337793	0.103010033444816
PO7307	adequacy	0.00174846625766871	0.110429447852761
PO7310	adequacy	0.000788259958071279	0.0821802935010482
PO7313	adequacy	0.00258333333333333	0.153260869565217
PO7318	adequacy	0.00120328542094456	0.105749486652977
PO7327	adequacy	0.00164987405541562	0.121662468513854
PO7335	adequacy	0.00300301204819277	0.0960843373493976
PO7343	adequacy	0.00216521739130435	0.0881159420289855
PO7345	adequacy	0.00144646924829157	0.107061503416856
PO7351	adequacy	0.00215228426395939	0.143147208121827
PO7355	adequacy	0.0013010989010989	0.0556043956043956
PO7360	adequacy	0.00158064516129032	0.0829912023460411
PO7372	adequacy	0.00179007633587786	0.117175572519084
PO7373	adequacy	0.00154183266932271	0.0816733067729083
PO7375	adequacy	0.00166172106824926	0.0943620178041543
PO7382	adequacy	0.00113993174061433	0.0696245733788396
PO7386	adequacy	0.00111151079136691	0.095863309352518
PO7389	adequacy	0.00163956639566396	0.091869918699187
PO7404	adequacy	0.00128169014084507	0.149295774647887
PO7406	adequacy	0.00122673434856176	0.0703891708967851
PO7410	adequacy	0.00215946843853821	0.0634551495016611
PO7412	adequacy	0.00135945945945946	0.0767567567567567
PO7413	adequacy	0.00104511278195489	0.0736842105263158
PO7416	adequacy	0.00159036144578313	0.0955823293172691
PO7420	adequacy	0.00095819397993311	0.129765886287625
PO7427	adequacy	0.00142298288508557	0.0938875305623472
PO7432	adequacy	0.00175907590759076	0.117821782178218
PO7442	adequacy	0.00131791907514451	0.106936416184971
PO7448	adequacy	0.00174786324786325	0.0807692307692308
PO7456	adequacy	0.00182252559726962	0.0709897610921502
PO7463	adequacy	0.00123132530120482	0.0954216867469879
PO7465	adequacy	0.0027225	0.121
PO7473	adequacy	0.00205688622754491	0.0784431137724551
PO7476	adequacy	0.00167164179104478	0.0838308457711443
PO7482	deficiency	0.0029748427672956	0.0610062893081761
PO7486	adequacy	0.0024247311827957	0.175806451612903
PO7488	adequacy	0.000830663615560641	0.08558352402746
PO7490	adequacy	0.00135930735930736	0.0978354978354978
PO7493	adequacy	0.00104604316546763	0.0922302158273381
PO7494	adequacy	0.00144964028776978	0.142985611510791
PO7499	deficiency	0.00456	0.124
PO7500	adequacy	0.00116981132075472	0.0811320754716981
PO7501	adequacy	0.00134068136272545	0.128857715430862
PO7503	adequacy	0.00249090909090909	0.106262626262626
PO7509	adequacy	0.00161052631578947	0.126315789473684
PO7510	adequacy	0.00210734463276836	0.156497175141243
PO7514	adequacy	0.00128197674418605	0.0718023255813954
PO7518	adequacy	0.00130857142857143	0.0965714285714286
SD8047	deficiency	0.00305232558139535	0.0505813953488372
SD8066	adequacy	0.00109947643979058	0.0651832460732984
SD8072	adequacy	0.000946524064171123	0.1
SD8074	adequacy	0.00102770780856423	0.0843828715365239
SD8077	adequacy	0.00144473007712082	0.0822622107969152
SD8083	adequacy	0.00101688555347092	0.09906191369606
SD8088	adequacy	0.00126650366748166	0.0462102689486553
SD8096	adequacy	0.00156475583864119	0.147346072186837
SD8100	adequacy	0.00150181818181818	0.163272727272727
SD8104	adequacy	0.00171219512195122	0.0731707317073171
SD8112	adequacy	0.000962068965517241	0.0455172413793103
SD8118	adequacy	0.00221122994652406	0.121390374331551
SD8139	adequacy	0.00155740740740741	0.118888888888889
SD8145	adequacy	0.00153284671532847	0.102481751824818
SD8146	adequacy	0.00108939974457216	0.0565772669220945
SD8152	adequacy	0.00165248226950355	0.101418439716312
SD8155	adequacy	0.00168663594470046	0.0965437788018433
SD8166	adequacy	0.00111754385964912	0.117368421052632
SD8171	adequacy	0.00185714285714286	0.12332361516035
SD8175	adequacy	0.000977952755905512	0.0981102362204724
SD8181	adequacy	0.00104105571847507	0.069208211143695
SD8197	adequacy	0.000942275042444822	0.0561969439728353
SD8206	adequacy	0.00136827195467422	0.0376770538243626
SD8209	adequacy	0.00159926470588235	0.146323529411765
SD8216	adequacy	0.00111486486486486	0.0826576576576577
SD8220	adequacy	0.00200256739409499	0.125288831835687
SD8229	adequacy	0.000897009966777409	0.119767441860465
SD8250	deficiency	0.00222352941176471	0.0535294117647059
SD8256	deficiency	0.00229370629370629	0.0657342657342657
SD8268	adequacy	0.00233886255924171	0.164928909952607
SD8276	adequacy	0.00157664233576642	0.0835766423357664
SD8284	adequacy	0.00160615384615385	0.168307692307692
SD8285	adequacy	0.00149365079365079	0.0928571428571428
SD8291	adequacy	0.00169009009009009	0.110810810810811
SD8293	adequacy	0.00104306220095694	0.100239234449761
SD8297	adequacy	0.00278671328671329	0.131468531468531
SD8322	adequacy	0.000871401151631478	0.106717850287908
SD8331	adequacy	0.00143421052631579	0.0868421052631579
SD8337	adequacy	0.00137426900584795	0.122222222222222
SD8352	adequacy	0.00196382428940568	0.123514211886305
SD8354	adequacy	0.00245833333333333	0.0972222222222222
SD8361	adequacy	0.00198910675381264	0.103267973856209
SD8368	adequacy	0.00106948228882834	0.133242506811989
SD8372	adequacy	0.00183227848101266	0.0984177215189873
SD8388	adequacy	0.00141687979539642	0.108695652173913
SD8398	adequacy	0.00179616306954436	0.101438848920863
SD8423	adequacy	0.00200766283524904	0.0762452107279693
SD8427	adequacy	0.00115850144092219	0.0927953890489914
SD8458	adequacy	0.00168693009118541	0.10273556231003
SD8462	adequacy	0.00166459627329193	0.126708074534161
SD8476	adequacy	0.00135763097949886	0.120956719817768
SD8486	adequacy	0.000748062015503876	0.0344961240310078
SD8495	adequacy	0.000975836431226766	0.0888475836431227
SD8496	adequacy	0.0018600583090379	0.106413994169096
SD8505	adequacy	0.00212290502793296	0.103351955307263
SD8519	adequacy	0.00232362459546926	0.122977346278317
SD8530	adequacy	0.00125445292620865	0.0898218829516539
SD8537	adequacy	0.00141983122362869	0.0957805907172996
SD8564	adequacy	0.00218614718614719	0.0904761904761905
SD8567	adequacy	0.00209427609427609	0.0336700336700337
SD8586	adequacy	0.00157086614173228	0.0456692913385827
SD8603	adequacy	0.00161890243902439	0.0890243902439024
SD8609	adequacy	0.00124193548387097	0.0567204301075269
SD8610	adequacy	0.00151893939393939	0.0928030303030303
SD8612	adequacy	0.00101655629139073	0.102649006622517
SD8622	adequacy	0.00132268370607029	0.0747603833865815
SD8628	adequacy	0.00122796352583587	0.109118541033435
SD8629	adequacy	0.00146511627906977	0.132790697674419
SD8630	adequacy	0.00174608150470219	0.112225705329154
SD8631	adequacy	0.00267213114754098	0.0942622950819672
SD8637	adequacy	0.00198490566037736	0.100377358490566
SD8650	adequacy	0.00164604810996564	0.0756013745704467
SD8658	deficiency	0.0023109756097561	0.0634146341463415
SD8664	adequacy	0.00097153024911032	0.0740213523131673
SD8671	adequacy	0.000624561403508772	0.0724561403508772
SD8675	adequacy	0.00188014981273408	0.120973782771536
SD8691	adequacy	0.00163534675615213	0.0615212527964206
SD8697	adequacy	0.00170934256055363	0.135294117647059
SD8706	adequacy	0.00228400954653938	0.150596658711217
SD8710	adequacy	0.00171171171171171	0.153753753753754
SD8714	adequacy	0.00199676375404531	0.103559870550162
SD8722	adequacy	0.00215762273901809	0.0798449612403101
SD8746	adequacy	0.00142450765864333	0.086870897155361
SD8749	adequacy	0.0007025	0.04375
SD8755	adequacy	0.00130061349693252	0.076278118609407
SD8757	adequacy	0.00107125307125307	0.0562653562653563
SD8764	adequacy	0.00417562724014337	0.146236559139785
SD8768	adequacy	0.00136935166994106	0.0744597249508841
SD8769	adequacy	0.00144772117962466	0.0986595174262735
SD8779	adequacy	0.00199003322259136	0.0853820598006644
SD8780	adequacy	0.000635185185185185	0.0735185185185185
SD8781	adequacy	0.00150112866817156	0.116252821670429
SD8792	adequacy	0.00190225563909774	0.0778195488721804
SD8794	adequacy	0.00146469248291572	0.0806378132118451
SD8795	adequacy	0.00163129973474801	0.0742705570291777
SD8796	adequacy	0.0018167115902965	0.143126684636119
SD8810	adequacy	0.00253389830508475	0.0572033898305085
SD8819	adequacy	0.00162756598240469	0.136363636363636
SD8821	adequacy	0.00131971153846154	0.112259615384615
SD8834	adequacy	0.00208208955223881	0.0512437810945274
SD8837	adequacy	0.00151876675603217	0.184182305630027
SD8841	adequacy	0.00103814713896458	0.0577656675749319
SD8844	adequacy	0.00215985130111524	0.0650557620817844
SD8857	adequacy	0.00117052631578947	0.0694736842105263
SD8863	adequacy	0.000979775280898876	0.0640449438202247
SD8873	adequacy	0.00347232472324723	0.197785977859779
SD8875	adequacy	0.00136787564766839	0.150259067357513
SD8876	adequacy	0.0030041928721174	0.137945492662474
SD8894	adequacy	0.0024016393442623	0.0922131147540984
SD8904	adequacy	0.00233802816901408	0.0679577464788732
SD8905	adequacy	0.0021285140562249	0.0867469879518072
SD8909	adequacy	0.00187037037037037	0.128518518518519
SD8918	adequacy	0.00192372881355932	0.124152542372881
SD8927	adequacy	0.0009140625	0.0700520833333333
SD8934	adequacy	0.00149612403100775	0.0717054263565891
SD8954	adequacy	0.00184466019417476	0.108932038834951
SD8964	adequacy	0.000835845896147404	0.10536013400335
SD8966	adequacy	0.00225187032418953	0.0753117206982544
SD8972	adequacy	0.00164505119453925	0.141638225255973
SD8973	adequacy	0.00353846153846154	0.0797570850202429
SD8985	adequacy	0.00162857142857143	0.121020408163265
SD8996	adequacy	0.00200961538461538	0.0759615384615385
SD8999	adequacy	0.00152209944751381	0.108011049723757
SD9003	adequacy	0.002540625	0.1059375
SD9009	adequacy	0.001671875	0.12421875
