# Supplementary material for: Vitamin D metabolites and the gut microbiome in older men
Source: Nat Commun. 2020 Nov 26;11:5997. doi: 10.1038/s41467-020-19793-8 (PMC7693238; doi:10.1038/s41467-020-19793-8)
Supplement: Supplementary file 4 — Source Data [file 41467_2020_19793_MOESM4_ESM.zip › export/data_figure3.xlsx]

## Sheet: 1,25(OH)2D
term	estimate	std.error	statistic	p.value
(Intercept)	24.6544	2.36199	10.438	2.43192e-23
OHV1D3	1.38547	0.276271	5.01489	7.22936e-07
Age_78	0.156867	0.0693738	2.26118	0.0241486
BMI	-0.0858018	0.0739021	-1.16102	0.246152
GIERACE2:AFRICAN AMERICAN	-0.903255	1.49194	-0.605424	0.545154
GIERACE3:ASIAN	-5.97492	1.43476	-4.16441	3.63839e-05
GIERACE4:HISPANIC	-0.220377	1.90732	-0.115543	0.908058
GIERACE5:OTHER	-2.3757	2.13462	-1.11294	0.266235
SITEBirmingham	0.00886497	0.945012	0.0093808	0.992519
SITEMinneapolis	1.51196	0.915702	1.65115	0.0992956
SITEPalo Alto	0.12298	1.01022	0.121736	0.903154
SITEPittsburgh	-1.46884	0.896955	-1.63758	0.102097
SITEPortland	1.22074	0.8535	1.43028	0.153221
PASCORE	0.00880864	0.00423913	2.07794	0.0381915
M1ADEPR1: Yes	-2.28715	0.970584	-2.35647	0.0188093
M1ANTIB1: Yes	-2.99188	1.07735	-2.77707	0.00567752
OHSEAS1:WINTER	-1.70709	2.65212	-0.643672	0.520064
OHSEAS2:SPRING	-0.613142	0.616692	-0.994243	0.320554
OHSEAS4:FALL	-1.95627	0.720261	-2.71606	0.00682006
Rstarch_total	-0.275447	0.144508	-1.90611	0.057172

## Sheet: Activation Ratio
term	estimate	std.error	statistic	p.value
(Intercept)	25.7957	2.38926	10.7966	1.13119e-24
ratio_activation	1.11698	0.29639	3.76864	0.000182789
Age_78	0.159134	0.0705939	2.25421	0.0245951
BMI	-0.125441	0.0743541	-1.68708	0.0921832
GIERACE2:AFRICAN AMERICAN	-2.44246	1.58801	-1.53806	0.124637
GIERACE3:ASIAN	-6.4455	1.44629	-4.45657	1.01905e-05
GIERACE4:HISPANIC	-0.793305	1.92915	-0.41122	0.68108
GIERACE5:OTHER	-2.6671	2.15957	-1.23501	0.217379
SITEBirmingham	-0.841005	1.00419	-0.837496	0.402696
SITEMinneapolis	1.10267	0.928691	1.18733	0.235633
SITEPalo Alto	-0.168408	1.01801	-0.165428	0.868671
SITEPittsburgh	-2.02296	0.903325	-2.23946	0.0255446
SITEPortland	0.957959	0.861401	1.11209	0.266608
PASCORE	0.0104291	0.00429667	2.42725	0.0155496
M1ADEPR1: Yes	-2.5005	0.99985	-2.50088	0.0126927
M1ANTIB1: Yes	-3.32632	1.08516	-3.06529	0.00228666
OHSEAS1:WINTER	-1.92124	2.68182	-0.716393	0.474068
OHSEAS2:SPRING	-0.658759	0.634943	-1.03751	0.299978
OHSEAS4:FALL	-1.91223	0.736479	-2.59644	0.00968389
Rstarch_total	-0.204162	0.146341	-1.39511	0.163573

## Sheet: Catabolism Ratio
term	estimate	std.error	statistic	p.value
(Intercept)	24.9617	2.4161	10.3314	6.73346e-23
ratio_catabolism	0.850884	0.286942	2.96535	0.00316115
Age_78	0.169245	0.0714758	2.36786	0.0182535
BMI	-0.105122	0.0753173	-1.39572	0.163389
GIERACE2:AFRICAN AMERICAN	-0.187494	1.52333	-0.123082	0.90209
GIERACE3:ASIAN	-6.19836	1.45537	-4.25896	2.43469e-05
GIERACE4:HISPANIC	-0.194318	1.93706	-0.100316	0.920132
GIERACE5:OTHER	-2.19424	2.16995	-1.0112	0.312389
SITEBirmingham	-0.485772	1.00874	-0.481565	0.630316
SITEMinneapolis	1.41956	0.92932	1.52753	0.127234
SITEPalo Alto	-0.317565	1.02299	-0.310428	0.756359
SITEPittsburgh	-1.52315	0.914198	-1.6661	0.0962904
SITEPortland	0.956578	0.865923	1.10469	0.2698
PASCORE	0.00973064	0.00433997	2.2421	0.0253725
M1ADEPR1: Yes	-2.74495	1.0019	-2.73974	0.00635834
M1ANTIB1: Yes	-3.10792	1.09495	-2.83841	0.0047097
OHSEAS1:WINTER	-1.18315	2.70007	-0.438192	0.661428
OHSEAS2:SPRING	-0.446639	0.634923	-0.703454	0.482085
OHSEAS4:FALL	-1.93174	0.741976	-2.60351	0.00948916
Rstarch_total	-0.222432	0.147207	-1.51102	0.131387

## Sheet: 24,25(OH)2D
term	estimate	std.error	statistic	p.value
(Intercept)	25.1318	2.41637	10.4006	3.37075e-23
OHV24D3	0.642717	0.28484	2.25641	0.0244478
Age_78	0.146765	0.0707853	2.07338	0.038615
BMI	-0.11016	0.075462	-1.45981	0.144931
GIERACE2:AFRICAN AMERICAN	-0.248471	1.53022	-0.162376	0.871071
GIERACE3:ASIAN	-6.13565	1.46415	-4.19059	3.25477e-05
GIERACE4:HISPANIC	-0.0467196	1.94855	-0.0239766	0.98088
GIERACE5:OTHER	-2.19592	2.17714	-1.00863	0.313609
SITEBirmingham	-0.179122	0.963448	-0.185918	0.85258
SITEMinneapolis	1.60527	0.935664	1.71565	0.0868055
SITEPalo Alto	-0.209137	1.02618	-0.203801	0.838586
SITEPittsburgh	-1.60285	0.917277	-1.7474	0.0811425
SITEPortland	1.09058	0.86872	1.25539	0.209887
PASCORE	0.0104337	0.00430523	2.4235	0.0157023
M1ADEPR1: Yes	-2.68143	0.986391	-2.71843	0.00677215
M1ANTIB1: Yes	-3.226	1.09729	-2.93998	0.00342422
OHSEAS1:WINTER	-1.44109	2.70562	-0.532629	0.594512
OHSEAS2:SPRING	-0.476733	0.627792	-0.759382	0.447959
OHSEAS4:FALL	-1.93153	0.735232	-2.6271	0.00885871
Rstarch_total	-0.234932	0.147003	-1.59815	0.1106

## Sheet: 25(OH)D
term	estimate	std.error	statistic	p.value
(Intercept)	25.7128	2.43675	10.5521	9.82677e-24
OHVD3	0.0419274	0.285996	0.146602	0.883503
Age_78	0.139457	0.0713763	1.95383	0.051253
BMI	-0.13253	0.075743	-1.74973	0.0807499
GIERACE2:AFRICAN AMERICAN	-0.549536	1.55081	-0.354354	0.723216
GIERACE3:ASIAN	-6.3936	1.47095	-4.34659	1.66154e-05
GIERACE4:HISPANIC	-0.362487	1.96122	-0.184828	0.853436
GIERACE5:OTHER	-2.35687	2.19034	-1.07603	0.28241
SITEBirmingham	-0.608434	1.02262	-0.594975	0.552117
SITEMinneapolis	1.44654	0.9442	1.53203	0.126119
SITEPalo Alto	-0.260594	1.03195	-0.252526	0.800734
SITEPittsburgh	-1.84902	0.920648	-2.00839	0.0451147
SITEPortland	1.04349	0.874698	1.19298	0.233419
PASCORE	0.0110931	0.00435565	2.54684	0.0111552
M1ADEPR1: Yes	-2.80875	1.01174	-2.77616	0.00569726
M1ANTIB1: Yes	-3.39431	1.10062	-3.08401	0.00215004
OHSEAS1:WINTER	-1.67174	2.71954	-0.614713	0.539011
OHSEAS2:SPRING	-0.41067	0.640731	-0.640939	0.521842
OHSEAS4:FALL	-1.7155	0.744664	-2.30372	0.0216286
Rstarch_total	-0.205801	0.14858	-1.38511	0.166607
