# Supplementary material for: Vitamin D metabolites and the gut microbiome in older men
Source: Nat Commun. 2020 Nov 26;11:5997. doi: 10.1038/s41467-020-19793-8 (PMC7693238; doi:10.1038/s41467-020-19793-8)
Supplement: Supplementary file 4 — Source Data [file 41467_2020_19793_MOESM4_ESM.zip › export/data_fig4b_fig5.txt]

name	pval	qval
GIERACE	0.001	0.004
SITE	0.001	0.004
TUDRAMT	0.019	0.0351
TURSMOKE	0.187	0.2362
M1ADEPR	0.002	0.006
M1VITMND	0.545	0.545
M1ANTIB	0.002	0.006
M1PROBI	0.406	0.464
OHSEAS	0.069	0.1035
QLCOMP	0.09	0.1271
VDstatus	0.461	0.5029
M1STATIN	0.006	0.0131
Antihistamine	0.537	0.545
Laxative	0.154	0.2053
M1PPUMP	0.013	0.026
Age	0.034	0.0576
BMI	0.036	0.0576
PASCORE	0.006	0.0131
Rstarch_total	0.001	0.004
OHV1D3	0.001	0.004
OHVD3	0.264	0.3168
OHV24D3	0.004	0.0107
ratio_activation	0.001	0.004
ratio_catabolism	0.001	0.004
